# Supplementary material for: Sex‐Specific Regulation of the Turandot Gene Family Modulates Temperature‐Dependent Lifespan in Drosophila melanogaster
Source: Aging Cell. 2026 May 29;25(6):e70564. doi: 10.1111/acel.70564 (PMC13239812; doi:10.1111/acel.70564)
Supplement: Supplementary file 2 — Table S1: Transcriptomic p‐values from linear model. Table S2: GO analysis for transcripts associated with temperature. Table S3: Positive ion mode metabolomic p‐values from linear model. Table S4: Negative ion mode metabolomic p‐values from linear model. Table S5: Metabolic pathway enrichment for metabolites associated with temperature. [file ACEL-25-e70564-s002.xlsx]

## Sheet: Table S1. RNAseq pvalues
Transcript	TempEstimate	SexEstimate	IntEstimate	TempP	SexP	IntP
CG31808	0.0156853	0.935715	-0.00951173	0.0939103	0.000717722	0.414338
mdg4	-0.0120059	-0.599304	0.0218591	0.408389	0.242109	0.317039
CR30055	-0.0814502	-1.66217	0.0422897	4.76534e-11	0.000994154	0.0590547
CG42656	0.0435377	1.37406	-0.0358535	0.0119542	0.00967742	0.105277
CG42806	-0.0371187	-0.0136274	0.00953446	0.0151459	0.977682	0.653261
CG42846	0.0565463	0.816717	-0.00594323	0.00978654	0.221137	0.828184
mdg4.1	-0.048093	1.17519	-0.0259444	0.0485566	0.0954375	0.406014
CG42740	0.0170812	2.39391	-0.0532013	0.4765	0.000271164	0.0556865
CG42837	0.0723083	0.494964	-0.0128996	4.75886e-28	0.026214	0.155871
CG42662	0.0941932	4.47349	-0.109591	0.0267385	7.47032e-05	0.0160017
CG42857	-0.0010721	-0.736081	-0.00211994	0.952319	0.345902	0.949469
mdg4.2	-0.0600744	1.02189	-0.0102615	0.0566275	0.242439	0.791734
CG42714	0.0542254	0.50557	-0.0198591	0.259703	0.761314	0.773165
CR42861	-0.0257184	0.0518292	-0.012546	0.511235	0.970462	0.837344
mdg4.3	0.00792769	2.11561	-0.0561328	0.900018	0.239863	0.465715
mdg4.4	0.00792769	2.34442	-0.0679601	0.900018	0.194534	0.380553
CR31044	-0.0536114	-0.06847	-0.00922376	0.0515506	0.944314	0.832559
7SLRNA:CR42652	-0.0509298	0.515098	0.0189065	0.282222	0.691347	0.739565
mdg4.5	-0.0600744	1.02189	-0.0102615	0.0566275	0.242439	0.791734
MtnE	0.283519	4.13679	-0.158968	1.68664e-22	1.17901e-05	1.0566e-05
CR42839	0.044495	1.11024	-0.035651	0.317617	0.440207	0.552811
CG42751	-0.0156852	-0.285356	0.047388	0.80168	0.874976	0.538418
mdg4.6	0.0140024	2.41206	-0.0532898	0.523381	5.65315e-05	0.0357727
CG42808	0.00514515	0.297873	0.0217658	0.714927	0.469549	0.209561
CR42860	-0.0234696	0.358919	0.00749137	0.211769	0.523867	0.75774
CR42862	-0.0269012	1.15812	-0.0203496	2.84235e-53	6.65775e-117	1.68407e-20
CG42833	0.0395643	1.47768	-0.0347896	0.0740702	0.025766	0.208307
Dsp1	-0.0428952	-0.557285	0.00914248	7.52486e-07	0.0814746	0.514287
clt	0.00816193	-0.987967	0.0235815	0.538061	0.0607863	0.287191
Rheb	-0.0162818	-0.465378	0.0199105	0.0256764	0.0629721	0.0630348
Gr47b	-0.0330224	-0.882733	0.0386189	0.485057	0.583975	0.577466
Cct1	-0.0149847	-0.695241	0.0416512	0.00720426	0.00011952	5.6645e-08
FASN2	0.145653	0.772636	-0.0114461	8.27269e-109	0.000329261	0.175411
HBS1	-0.0285684	-0.203749	0.0227323	0.00297896	0.500033	0.0809109
Gpi1	0.00951089	-1.09028	0.0186036	0.638498	0.206285	0.608589
prt	0.00660156	3.85704	-0.0955372	0.908685	0.0095063	0.131706
Desat1	0.0705174	0.95241	-0.0251465	1.69468e-290	2.56683e-52	9.74814e-23
mRpS14	-0.0586872	-1.16656	0.0277682	0.00338305	0.135245	0.418656
Irbp	0.00258122	-1.25569	-0.00203138	0.773952	0.00846835	0.920743
TotX	0.544034	13.5503	-0.550367	2.76856e-61	2.9519e-42	2.60815e-49
TotC	0.909951	18.993	-0.79308	0	5.7079e-148	1.7217e-187
Ranbp16	-0.00123711	-0.161365	0.0204596	0.881341	0.543589	0.0688776
CR43257	-0.0118547	-2.84116	0.0872919	0.721531	0.0691799	0.177336
CG43348	0.0644029	3.93619	-0.153628	0.00174287	4.91444e-10	1.08845e-08
CG43349	0.0515343	3.03339	-0.129932	2.0732e-11	9.47842e-33	1.54478e-32
CG43402	-0.0435497	2.24892	-0.0832518	0.0960326	0.00425475	0.0187748
CG43630	0.0887534	0.551584	-0.00178992	0.011253	0.623152	0.968422
CR43496	-6.3414e-19	-0.347229	-0.0148741	1	0.76322	0.764328
let-7-C	0.0030411	1.91379	-0.0538355	0.964114	0.331328	0.524655
CR43148	0.00247017	0.364743	0.0137906	0.954264	0.775575	0.798748
CR43301	-0.0270544	0.802703	-0.0214611	0.483801	0.502688	0.68152
CR43459	-0.0240674	1.10442	-0.0192807	0.421516	0.203226	0.608979
CG43341	-0.0341409	1.39308	0.0146909	0.487963	0.263792	0.785492
MRE16	-0.0141774	0.0605851	0.0113536	1.65952e-06	0.516512	0.00453046
CG43134	0.105808	-1.44219	-0.0420407	5.24066e-54	0.0153092	0.0857194
CR43264	0.0155219	2.59845	-0.0371396	0.627331	0.00176066	0.28776
CR43480	0.00565557	1.50015	-0.0384226	0.902409	0.27207	0.510458
CR43314	-0.0141568	2.27173	-0.0610228	0.56446	0.000934621	0.0407353
CG43064	0.0786254	2.88579	-0.141653	7.17967e-05	7.84693e-05	6.10084e-06
CR43493	-0.0195809	0.205441	-0.0251021	0.636538	0.89379	0.709213
CR43629	0.00992084	2.71907	-0.0751052	0.871159	0.109653	0.301419
CR31781	-0.0573847	-1.2546	0.0788703	3.34752e-46	1.30536e-25	4.83137e-52
CG43120	0.122092	4.40806	-0.106587	4.3982e-05	4.19835e-08	0.000840486
CG43273	0.00565557	-1.4349	0.0356915	0.862329	0.298372	0.537039
CR43259	7.61098e-18	0.693147	-3.63792e-14	1	0.737648	1
MRE23	-0.0428651	2.12062	-0.0587663	0.330394	0.0841434	0.281071
CG43187	-0.0160035	1.57392	-0.0531452	0.643204	0.136956	0.250734
CR43417	0.333504	5.77525	-0.184039	9.90703e-17	7.70597e-07	2.51596e-05
CG43103	0.0576951	2.27997	-0.0738516	0.00715382	0.000458809	0.00644718
CG43107	-0.0445278	-0.632475	0.0296538	0.328753	0.676513	0.652937
CG43110	0.0240244	1.55341	-0.0377635	0.451464	0.0998962	0.342922
CG43324	0.0219917	1.7105	-0.0325645	0.425351	0.0287855	0.322563
CG43202	0.191063	1.65386	-0.0626621	1.05155e-05	0.269422	0.283056
CG43351	0.0898401	1.83691	-0.047013	1.55722e-05	0.00344378	0.0648657
CR43430	-0.0253919	-1.27854	-0.030599	0.0111458	0.0609314	0.31375
CR43481	-0.0130834	0.244016	0.0166923	0.745697	0.838705	0.744373
CG43114	0.054284	2.38725	-0.065845	0.00736025	4.80743e-05	0.00691498
CG43191	-0.0254119	0.483902	-0.00237019	0.505464	0.676981	0.96244
CR43468	0.0199654	2.26846	-0.0604333	0.730981	0.170035	0.388701
iab-8	0.00247017	4.34671	-0.0903507	0.967651	0.0041136	0.160252
CR43270	0.0405465	1.85419	-0.0612574	0.531298	0.354937	0.467665
CG43091	0.0113475	1.18303	-0.0229086	0.713038	0.195913	0.554744
CG43092	0.0175893	0.855066	-0.00760802	0.470104	0.238443	0.803069
CG43093	0.0379132	1.11673	-0.0336862	0.0699739	0.0939364	0.227752
CR31451	-0.0917812	2.40624	-0.05328	5.5524e-39	3.89064e-41	8.11936e-11
CR43241	0.00130576	0.179769	0.00591371	0.952961	0.798794	0.84338
CR43242	-0.0130834	0.112208	0.0217143	0.745697	0.92579	0.672565
CR43334	-0.038644	1.91099	-0.0554371	0.0884898	0.00322785	0.0538161
CG43165	0.0509742	1.95949	-0.0499578	0.116496	0.0397057	0.206353
CG43055	0.328199	4.73198	-0.150438	8.44598e-08	0.00972534	0.0281113
CG43346	-0.0245947	0.196903	0.0116122	0.129841	0.689868	0.585269
Tre1	-0.0276302	-1.13194	0.0139439	0.0189309	0.0275986	0.530806
CR44042	-1.15598e-16	1.33962	-0.0194136	1	0.501124	0.819083
CR43957	-0.0559824	0.23181	0.017718	0.354363	0.893902	0.816897
CR44024	0.00644749	1.63518	-0.0278131	0.862531	0.116645	0.529789
CR44029	-0.0235099	0.0743937	0.00192766	0.176106	0.896043	0.937636
CR43837	0.273867	4.28442	-0.273867	4.51718e-19	0.0258426	0.000702128
CR44054	-0.0271026	0.917388	-0.0136566	0.376466	0.306565	0.726264
CG43673	-0.0228219	-0.911908	0.0217239	0.0408801	0.0336199	0.238887
CR43685	-0.0107144	-1.34668	0.0240347	0.501424	0.0558531	0.42287
CG43675	0.0405465	4.94014	-0.00734757	0.517919	0.00126679	0.907166
CR44192	0.0785175	2.30885	-0.110919	1.01824e-05	0.000322406	4.27882e-05
CG12256	0.00683006	1.41462	-0.0135296	0.880288	0.259882	0.799022
CG44194	-0.0155308	-0.68956	0.0258758	0.361445	0.250318	0.312147
CG44142	-0.107167	-1.36903	0.0246265	4.17822e-08	0.0890474	0.502465
CR44138	0.026464	0.16407	0.0198183	0.292559	0.831074	0.535257
CR44095	0.0319393	0.859801	-0.0245807	0.48938	0.563327	0.693787
CG44013	0.0148091	6.69667	-0.238551	0.575823	4.28773e-21	1.33649e-14
CR44133	0.124604	2.81526	-0.0778025	0.00316417	0.0227544	0.114668
Rpb4	-0.0341409	-0.974545	0.0110945	0.0452728	0.173438	0.721962
koko	-0.0254889	-2.20069	0.0545287	0.00585097	4.82573e-07	0.00324234
CR44106	-0.0824264	0.612158	-0.00965948	0.0124761	0.528293	0.826094
CR43654	0.0539818	5.21507	-0.116576	0.191045	6.37116e-07	0.00670142
CR44179	-0.0301748	0.818125	-0.0115896	0.0516495	0.0739011	0.561111
CR44130	-0.0527249	-0.740221	0.0583214	0.0784883	0.401466	0.12806
CR43651	0.0357291	-0.226294	-0.0124122	0.465585	0.908793	0.880877
pre-lola-G	-0.0215931	2.85021	-0.0179789	0.630179	0.00918912	0.702156
CR43900	-0.06121	-0.0914806	-4.4888e-06	0.181069	0.952672	0.999948
CR43650	0.0197524	0.91565	-0.0106769	0.269025	0.0860342	0.633915
Rgk1	0.0174411	1.80159	-0.0352581	0.487111	0.0107676	0.237159
CR44065	0.0159309	1.2534	-0.0261349	0.771795	0.442621	0.705094
CG43774	0.0961002	2.0693	-0.0863028	1.99451e-07	0.000958542	0.000818757
CG44000	0.0121764	0.564516	-0.0140336	0.132368	0.0310137	0.20604
CR43866	-1.86971e-17	0.610638	-0.000558881	1	0.77176	0.995017
CR44119	-0.0122695	-0.545782	0.0513407	0.774363	0.671669	0.345991
CR43683	0.0108284	1.05311	-0.00222226	0.799429	0.381299	0.965031
CR44181	-0.0159289	2.62329	-0.0650511	0.598249	0.00127533	0.0656215
CG44008	0.062507	2.14511	-0.0839005	2.25578e-11	1.6515e-12	4.34846e-11
CR43051	0.0775191	2.3004	-0.108067	2.71566e-06	9.13738e-05	1.3016e-05
CR44083	0.0508602	1.70162	-0.052102	0.222505	0.186142	0.331304
CG44141	0.0774025	1.26815	-0.0239448	0.00536612	0.133982	0.486567
CG44140	0.0774025	1.26815	-0.0239448	0.00536612	0.133982	0.486567
CR43809	0.0168598	-1.75717	0.0499356	0.484257	0.0899678	0.244054
CG43781	-0.0124426	-0.273116	-0.00954989	0.246709	0.514757	0.598535
CG43783	-0.0206635	0.16101	0.0449737	0.037243	0.551228	9.63596e-05
CG43679	-0.0403719	0.683788	0.0151491	0.000395421	0.0276442	0.262347
CG43680	-0.007488	-0.767161	0.0201657	0.550981	0.103732	0.314791
CG43954	-0.0137559	0.0344377	-0.0122739	0.185715	0.926974	0.450494
CR43870	0.0405465	2.25823	-0.0591347	0.531298	0.224891	0.447175
CG44006	0.0499598	1.42935	-0.0336059	0.305521	0.331889	0.582001
CG44004	0.0465763	0.786769	0.0134293	0.397785	0.617596	0.8356
CR43944	0.0212311	0.310956	0.0176887	0.62624	0.811574	0.745111
CG43968	0.137161	1.54767	-0.0483233	0.00581353	0.339354	0.452444
CG5986	-0.0430388	-1.22911	0.0253144	3.61617e-05	0.00403463	0.173601
CG4747	0.00380921	-1.00119	-0.00333245	0.391275	3.55118e-06	0.718239
CG5180	-0.00487934	0.347438	-0.0206559	0.711362	0.451593	0.299369
CG12084	-0.0101708	-0.610247	0.0113149	0.157837	0.0250522	0.331527
CG31381	-0.0241453	-2.6567	0.074671	0.28344	0.0138441	0.0988804
CG32032	0.0450617	0.998336	-0.0136876	0.02047	0.0890451	0.573157
sud1	-0.0480329	-0.908862	0.00934133	0.000173529	0.0843711	0.686985
CG45076	0.0166909	1.09463	-0.00804055	0.00355258	2.5758e-11	0.243923
CG44249	-0.0183892	-1.17006	0.0385605	0.594305	0.365347	0.48319
CR43144	0.0116836	-1.28385	0.0178319	0.780918	0.506123	0.826289
CR45473	0.00937677	0.799354	-0.0145422	0.776176	0.431057	0.73563
CR45023	0.251001	6.01439	-0.211201	1.47763e-07	1.67137e-05	8.34913e-05
CR45517	0.0367472	0.731523	-0.0257027	0.232266	0.476771	0.550759
CG45101	-0.00818423	-2.09005	0.0300145	0.516157	0.00317882	0.317512
CR44310	0.0633093	-1.37075	0.0468869	0.151508	0.435209	0.508337
CR44892	1.90269e-18	-0.107588	0.00266314	1	0.950277	0.971086
CR45175	-0.00786641	1.9908	-0.0460428	0.871149	0.140839	0.429194
CG45080	-0.0124745	-0.685551	-0.0221723	0.000229831	4.68265e-05	0.0025995
CG45071	-0.025711	-0.987448	-0.0216918	0.0311988	0.135712	0.458304
CR45214	0.0405465	1.34099	-0.0293366	0.481078	0.438032	0.683739
CG45085	-0.00282381	-0.86485	0.0164717	0.706916	0.00380686	0.194579
SclB	0.0149911	0.846522	-0.0172259	0.283853	0.0505244	0.346833
CG45087	0.0902741	1.92565	-0.0535573	3.01029e-51	4.92153e-26	4.97055e-13
CR45184	-0.0488481	-1.18231	0.0202854	1.25267e-14	7.66174e-06	0.0797264
CG45100	-0.0252422	-0.815556	0.00750829	0.133334	0.237541	0.801901
CR45102	-0.0335637	0.114037	-0.0192976	0.00136947	0.76539	0.251791
CR45197	0.00054088	3.83146	-0.0686446	0.984852	6.52328e-08	0.0226384
CR45479	0.0780656	1.59821	-0.014968	0.0785284	0.203551	0.768543
CR45179	0.0215235	2.12658	-0.0662065	0.753048	0.2956	0.444397
CR44832	0.0144695	2.37484	-0.0362983	0.734827	0.0352956	0.445112
CR45133	0.092938	-0.474261	0.0643278	0.0188439	0.691603	0.175687
CR45130	0.0264352	1.75963	-0.000688382	0.478866	0.073125	0.986553
CR45053	-0.00786641	1.7348	-0.0402571	0.827731	0.0913714	0.363197
CR45195	0.00565557	0.788175	0.0129739	0.930906	0.665097	0.865778
CR44987	0.012823	0.377888	0.00377091	0.680418	0.696004	0.926242
CR45161	-0.0298637	1.93486	-0.0401277	0.609736	0.224164	0.563876
mdg4.7	-0.0370486	-0.0239362	0.0200243	0.331219	0.983517	0.690494
CR43196	-0.0297381	1.84985	-0.0562235	0.198065	0.00604941	0.05836
CR44898	-0.0694089	0.580311	-0.00880594	0.067359	0.607559	0.862044
CG45089	-0.018718	0.0455423	-7.44815e-06	0.0273078	0.872469	0.999515
CR44512	-6.58325e-17	-0.417167	0.00149098	1	0.826181	0.985323
CR45683	-0.00315314	1.76095	-0.0474159	0.948264	0.213195	0.436515
PIG-V	-0.0101255	0.0835153	0.0115577	0.252734	0.764261	0.331091
CR45682	0.0405465	3.02785	-0.0965374	0.517919	0.0942983	0.205996
CR44368	-0.0389871	0.00181586	0.00747109	0.153354	0.998345	0.844996
CG45060	0.0281099	2.05431	-0.0910723	0.612187	0.273791	0.261333
CR44969	-0.0156852	2.30598	0.0201612	0.801679	0.127885	0.755157
CG45099	-0.0110921	-1.14333	0.0319158	0.368253	0.0173578	0.117673
CR45345	-0.050402	2.32815	-0.0492785	0.389455	0.128936	0.468634
CR45409	-0.047723	-0.930292	0.017392	0.0151119	0.22617	0.605688
CR44644	0.022862	1.31787	-0.0398864	0.729009	0.521429	0.646862
CR45149	-0.0195809	3.57383	-0.0565347	0.761717	0.0241743	0.407348
CG45068	0.0133169	0.266254	-0.0206416	0.4291	0.66219	0.426682
CG45088	0.0170334	0.150179	0.00405441	0.282098	0.771732	0.852183
CR45018	0.0605144	1.06112	-0.0322453	0.000126401	0.038172	0.127085
CR44599	-0.0362178	0.0743706	-0.00442351	0.137071	0.927657	0.901872
CR45192	0.183454	2.94733	-0.108755	1.78928e-06	0.0174523	0.0257289
CR44690	0.032224	1.1402	-0.0328393	0.0962683	0.0616729	0.200244
CR43933	-0.0156852	1.86194	-0.0294872	0.80168	0.26798	0.683923
CR45215	0.05474	1.88208	-0.0696141	0.361917	0.328998	0.388729
CG44286	-0.021136	0.616361	-0.0128061	0.019459	0.0285608	0.294107
CR45131	0.0215235	3.33538	-0.0928939	0.753048	0.0730938	0.23934
CR45604	0.000698891	1.08625	-0.0463202	0.975652	0.155806	0.162145
CR44704	-0.0122695	1.83833	-0.0476363	0.839363	0.288279	0.525336
CR44894	0.0233982	-0.235912	0.0129008	0.445059	0.823205	0.76989
SclA	-0.0073193	1.59829	-0.0400565	0.779592	0.0354661	0.221644
CR44874	-0.0594472	0.579449	0.00682991	0.284332	0.710337	0.921201
CR44779	-0.0648573	-0.658338	0.0200821	0.0006895	0.323401	0.49664
CG44247	-0.0189393	1.25403	-0.0166954	0.134844	0.00042949	0.277588
CR44811	0.0030411	1.29876	-0.0244525	0.964114	0.508765	0.770419
CG44245	0.00856471	0.506072	0.0102433	0.222413	0.014447	0.239964
CR45126	0.0080285	1.26529	-0.0470939	0.770302	0.154096	0.217295
CR44417	0.0302342	-0.225781	0.0043837	0.142792	0.762378	0.888123
CR44961	-5.20784e-18	1.56733	-0.0559909	1	0.476815	0.557279
CR45223	-0.0556345	1.2304	-0.0164631	0.29163	0.396323	0.798037
CR45620	-0.0167991	0.393052	0.00192501	0.750186	0.80775	0.977895
CG45093	-0.0283705	-0.738257	0.0370919	5.01632e-12	6.28126e-08	2.33936e-10
CR45714	-0.0239013	0.494549	-0.022133	0.466885	0.653593	0.64577
CR45036	0.0215235	1.1192	-0.0215235	0.753048	0.585706	0.803398
CR45139	0.00895581	2.22541	-0.0447186	0.773057	0.00848487	0.212849
CR44986	-0.011828	1.64387	-0.0324425	0.65631	0.0273214	0.312192
CR44922	-0.00994018	1.869	-0.0350108	0.592733	0.000242151	0.109814
CR44841	-0.0341409	0.0486463	0.00291073	0.487963	0.975789	0.966769
CR44807	0.00633658	1.76643	-0.0557675	0.896752	0.231061	0.379074
CG45061	0.0961944	1.93568	-0.0653706	0.0548242	0.224606	0.313785
CG45069	0.0133169	0.261893	-0.0201717	0.429102	0.666897	0.436458
CR44998	0.0465763	-0.302986	0.0277212	0.397785	0.867488	0.709522
CG44250	0.112008	2.77822	-0.1147	9.78256e-51	6.67936e-29	3.38652e-29
CR45350	0.0342924	1.31929	-0.0225201	0.538512	0.419974	0.74136
CG45078	-0.0319629	1.53796	-0.0326461	0.000450117	1.96449e-09	0.00361399
CR44645	-0.00281575	0.665033	-0.0185359	0.922771	0.474434	0.642164
CR44662	0.0664393	0.891137	-0.014122	0.250232	0.621089	0.848052
CR45115	0.158835	1.3089	-0.0145262	0.000907387	0.368848	0.798057
CR44809	0.0215235	1.14572	-0.0247156	0.753048	0.579684	0.776851
CR45281	-0.0195809	1.41801	0.0472003	0.761717	0.369837	0.484907
CR44953	0.0132538	2.2269	-0.062508	0.818614	0.17984	0.377619
CR45210	0.00565557	0.3051	0.00611681	0.930906	0.880343	0.943116
CR44754	-0.0292932	0.768162	-0.0128905	0.551918	0.602994	0.841242
CR45485	0.043784	0.757778	-0.0313238	0.277283	0.583625	0.588033
CG44242	-0.00995381	0.603666	-0.00777726	0.473836	0.157458	0.67135
CR44843	-0.0721478	1.73235	-0.0274923	0.184733	0.223722	0.667361
CG45092	-0.028644	-0.28731	0.00154158	0.000153984	0.292733	0.896752
mdg4.8	-0.0308057	0.049872	0.00788804	0.182397	0.945885	0.804597
CG30001	-0.0386143	-2.39608	0.0442108	0.102486	0.0659092	0.429229
CG30002	0.21328	4.36303	-0.156793	7.96317e-19	3.14643e-09	4.63722e-08
GstT2	-0.0313265	-1.02684	0.0267403	0.0408175	0.0802288	0.290924
CG30008	0.103414	0.649729	0.00126884	6.7956e-60	0.00106134	0.872775
CG30010	-0.0156852	-0.826743	0.0194145	0.506343	0.359316	0.615021
CG30016	0.0617339	1.63822	-0.0477572	0.0326788	0.0664495	0.195411
sprt	-0.0163873	0.799886	-0.00189141	0.232042	0.0428351	0.911281
CG30025	0.203139	1.55317	-0.0754693	2.1965e-106	9.4971e-06	3.61673e-08
CG30026	0.086877	1.76941	-0.0338389	1.66291e-06	0.000852798	0.114777
CG30033	0.0297163	0.42852	0.018174	0.566024	0.778582	0.773729
CG30043	0.0869562	-0.0850379	-0.0248265	0.00289286	0.946015	0.628712
CG30047	0.133604	1.78241	-0.0710224	1.51264e-05	0.09106	0.0931875
CG30049	0.1294	1.16716	-0.0483022	0.000875324	0.394226	0.378146
Tmem18	-0.0297149	-0.146144	0.0129085	0.147874	0.826751	0.655221
CG30059	0.100206	1.86865	-0.0616713	1.49404e-06	0.00479192	0.0217813
Blos1	-0.0159541	-0.805287	0.0250435	0.426973	0.273432	0.425159
Ir51b	-0.026059	0.519211	0.00301266	0.646859	0.757254	0.966927
CG30083	0.0864977	1.59521	-0.0618068	0.0969945	0.360264	0.387835
Rif1	0.0108362	-2.31765	-0.0444855	0.0559409	0.00159377	0.167884
CG30090	0.0783995	2.95493	-0.106412	0.0218562	0.00490774	0.0146354
CG30094	-0.034773	-0.424684	0.0436458	0.0902844	0.487882	0.0977362
CG30096	-0.00320806	-2.0709	0.0445551	0.902545	0.110713	0.413278
CG30100	-0.0299859	-0.914331	0.0276938	0.188315	0.275943	0.443675
NT5E-2	0.0727355	3.56999	-0.0982996	4.33037e-08	2.10314e-22	6.3298e-11
CG30105	-0.0173169	-1.26246	0.0117331	0.415891	0.206137	0.784892
CG30109	-0.0306786	0.18952	0.00677546	0.0197313	0.642003	0.701674
CG30120	-0.00893512	-0.229532	0.0285156	0.862732	0.886725	0.676775
CG30151	0.10378	2.20987	-0.0560397	5.11722e-06	0.00103071	0.0386174
galla-1	-0.039903	-0.212232	0.0230794	0.00123969	0.58138	0.167662
CG30154	0.0631726	1.57004	-0.0414068	0.0638356	0.131604	0.334389
CG30156	-0.0454518	3.3257	0.0404634	0.42417	0.0114418	0.480342
Cpr60D	0.00762148	1.17663	-0.0216262	0.873629	0.404756	0.718526
prom	-0.00197181	1.98618	-0.0402119	0.949904	0.0214696	0.27668
CG30172	-0.00671853	2.24133	-0.0527195	0.859253	0.0313944	0.239759
HSPC300	-0.0182637	0.450965	-0.0145586	0.383502	0.510209	0.623908
CG30184	-0.0174176	1.18283	0.0155872	0.708122	0.329536	0.763947
AIMP3	-0.0380238	-0.942368	0.0216446	0.00466377	0.0680086	0.33457
CG18853	0.0151902	-0.436079	0.0205896	0.350203	0.438697	0.382704
CG30197	0.0466813	1.67524	-0.0382064	3.23333e-10	1.77118e-14	2.53885e-05
CG30203	0.0405465	0.802374	0.00792844	0.409825	0.572619	0.89253
CG30273	0.0384707	0.416088	-0.00248122	0.0909394	0.569901	0.934948
CG30281	0.043784	1.75068	-0.046213	0.27728	0.145323	0.356728
CG30285	-0.00879455	0.584902	0.00632865	0.751788	0.470603	0.854848
Ppcdc	-0.0212364	-0.545489	0.0215985	0.139808	0.272856	0.311711
CG30291	-0.0108744	-1.30684	0.0419228	0.280446	0.000735429	0.0104014
Sema2b	0.0118338	1.48529	-0.0287923	0.740515	0.148903	0.509152
CG30334	0.0240244	3.89417	-0.0315596	0.706554	0.0130705	0.628792
CG30338	-0.0337479	-0.861853	0.0542125	0.394649	0.486537	0.307148
CG30339	0.0469879	1.52617	-0.0562895	0.0432557	0.0433359	0.0757949
CG30343	-0.0486876	-1.50227	0.0252109	0.145833	0.319459	0.702218
CG30344	0.00702515	0.592293	-0.0131452	0.526461	0.0941906	0.382403
CG30345	-0.00397973	1.29447	-0.0293118	0.777651	0.0018463	0.100512
CG30357	-0.00786641	1.95156	0.0264684	0.884651	0.143253	0.639936
Mal-A6	0.216433	2.81965	-0.0734161	2.21001e-208	5.10226e-41	8.8426e-20
CG30373	-0.0238339	0.469482	-0.00553607	0.17131	0.384827	0.81309
CG30380	0.0405465	1.15981	-0.0268895	0.531298	0.560397	0.745962
CG30381	-0.0172444	-2.00885	0.0508813	0.475662	0.0682592	0.274063
GstE9	0.139511	1.99682	-0.0599085	1.17258e-25	1.82659e-06	0.000308058
CG30382	-0.0248977	-0.752243	0.0356238	6.60949e-08	1.26708e-06	8.35369e-08
CG30392	-0.00750573	0.133221	-0.00369303	0.453367	0.692226	0.798051
Tango11	-0.00319195	0.412321	-0.00236698	0.701374	0.114295	0.831757
Rpi	-0.0166973	-0.948486	0.0396469	0.0223661	0.000202573	0.00025766
CG30411	0.0504801	0.988857	-0.0295947	0.111142	0.334992	0.487099
roh	-0.0134535	0.596106	-0.0131879	0.00695994	0.000145149	0.051356
CG30423	-0.00426561	0.526649	-0.0157275	0.622631	0.0621124	0.194419
CG30424	0.0470433	2.59722	-0.071123	0.0999363	0.00143805	0.0363423
CG30428	0.0834773	2.10284	-0.0510841	0.0056286	0.0173592	0.155169
CG30438	0.0209115	5.21297	-0.108094	0.380284	9.37833e-19	1.18818e-05
Opbp	-0.0221307	-1.6046	0.0277272	0.0706849	0.00513067	0.258916
Tdc2	-0.0240674	1.67477	-0.0223484	0.719245	0.352013	0.774267
CG30463	0.0144563	1.04707	-0.0452726	0.0888959	0.000268996	0.000238315
CG30466	0.0176749	2.03928	-0.0263637	0.47909	0.0022903	0.348067
ave	-0.0171127	-0.383456	0.0227092	0.398965	0.567433	0.428486
CG30480	0.131099	1.74633	-0.0673311	0.0222117	0.367815	0.386512
Cyp12d1-p	0.0278524	-3.17908	0.108021	0.0281108	8.19861e-08	5.79777e-06
CG30493	-0.0497183	-0.582743	0.0295094	0.000281791	0.193297	0.131412
CG30495	0.0544267	1.28154	-0.063291	0.147152	0.341151	0.264193
CG30496	0.000616964	0.121725	0.0118432	0.971983	0.825239	0.612197
CG30497	-0.0283705	-0.738257	0.0370919	5.01632e-12	6.28126e-08	2.33936e-10
CG30503	0.0310069	1.02251	-0.021846	0.0170256	0.0105429	0.191995
Obp57b	0.0672558	1.20454	-0.0220055	2.55013e-07	0.00239237	0.174942
Obp57a	0.035104	-0.555835	-0.0295075	0.00155326	0.331022	0.224468
CG17724	-0.0143151	-0.504397	0.0108	0.013218	0.0172186	0.23454
Gos28	-0.0187197	-0.929753	0.0209115	0.153809	0.0693253	0.340613
Gclm	-0.023433	-0.924269	0.0297335	6.41053e-05	1.67802e-05	0.00123213
Liprin-alpha	-0.00111022	0.192584	-0.00145861	0.885503	0.447462	0.892663
hoe1	0.00641615	-0.978094	0.030654	0.257343	4.91845e-06	0.000648523
Proc	-0.0364858	1.0479	-0.0149741	0.0258283	0.0250306	0.464297
fdl	-0.0152584	0.0108895	-0.00178778	0.0475047	0.966983	0.874735
bwa	0.0339021	1.4571	-0.0360856	0.0503552	0.00515955	0.0983634
bru2	0.0425418	1.53872	-0.0359239	2.09135e-05	2.37584e-07	0.00376444
zpg	-0.00812884	-5.76531	0.0344252	0.145836	0.000778835	0.634815
pen-2	-0.00492281	0.65825	-0.016857	0.78793	0.257417	0.499352
RpL41	-0.0579685	-0.778844	0.0166603	3.98248e-303	3.15424e-41	7.32954e-11
CG31142	-0.0167991	-0.281911	0.0201793	0.435447	0.688707	0.502821
CG32276	0.0186463	0.570803	-0.0179057	0.000543251	0.0013565	0.017494
CG32147	-0.00234697	-1.13561	0.0280551	0.878175	0.0647885	0.280382
CG31517	-0.141536	-3.28703	0.0611475	1.78152e-14	0.00472014	0.249777
GlcAT-I	-0.00342327	-0.637261	-0.0136395	0.759503	0.213691	0.53771
Jheh1	0.0689223	1.73871	-0.0654027	2.04271e-10	9.34907e-07	8.72961e-06
DIP2	-0.0139068	-0.971898	0.0207683	0.032081	0.00016162	0.0592179
sav	-0.0251011	-1.73941	0.039905	0.0121844	0.00010049	0.0365205
X11L	-0.00139377	-0.63897	0.0106782	0.841516	0.017389	0.350165
NimB2	0.0706804	0.583048	-0.00412644	8.37606e-11	0.0928326	0.770146
CG31817	0.0463006	3.93214	-0.0150867	0.389452	0.00316787	0.782392
CG33939	0.0565463	1.55325	-0.0359958	0.375586	0.416388	0.648135
CG45766	-0.082123	-0.877186	0.0602087	1.65505e-79	6.04381e-12	1.74333e-26
CG45781	0.0620124	2.15265	-0.0917531	0.0405923	0.0347913	0.0328028
CG45782	-0.00474526	1.6499	-0.0363401	0.858682	0.0297623	0.265063
mdg4.9	0.0212311	1.47939	-0.0240243	0.398917	0.0395126	0.42647
mdg4.10	0.00179587	1.13605	-0.0220459	0.97241	0.460157	0.736996
mdg4.11	-0.0015171	0.61706	0.0132895	0.97462	0.649251	0.817196
mdg4.12	0.00792769	1.65156	-0.0339479	0.900018	0.358084	0.656898
Tmc	0.026745	2.88495	-0.0606706	0.646874	0.0635293	0.352104
PRAS40	-0.00712762	-1.48274	0.0278353	0.300402	1.88299e-06	0.0348681
long	0.0656644	1.86708	-0.0574803	3.07541e-17	6.58885e-15	6.39355e-09
CG46280	-0.0099883	0.090502	0.0251516	0.188207	0.68752	0.00856579
vas	-0.0119582	-4.05088	0.0349181	0.0237925	5.02568e-09	0.233975
CR32582	-0.0156852	1.33617	0.0437239	0.80168	0.387073	0.506669
CR42254	-0.0306037	-0.503484	0.0138071	0.181306	0.536319	0.695585
CR45800	-0.040035	2.77362	-0.0579953	0.312612	0.0063896	0.194593
pre-rRNA:CR45845	-0.0435497	0.0429503	0.00685046	0.0489136	0.951198	0.823689
pre-rRNA:CR45846	-0.0178881	0.80142	-0.0115467	0.384653	0.192064	0.66339
CR45870	0.00565557	2.1283	-0.0374202	0.930906	0.22663	0.616756
CR45874	-0.0587747	-0.337545	0.0129427	0.0716482	0.757041	0.78856
CR45885	0.0030411	2.18886	-0.00974059	0.964114	0.203461	0.893469
CR45999	0.00816193	2.31701	-0.065903	0.783032	0.0062153	0.069315
CR46006	-0.0274968	1.65398	-0.033916	0.305055	0.0266367	0.29722
CR46035	0.035104	1.02548	0.00221848	0.499876	0.48764	0.971092
CR46050	-0.00414698	0.989969	-0.00488913	0.91617	0.37714	0.918485
CR46064	-0.0418245	-0.479677	0.0387356	0.0544627	0.471971	0.179883
CR46089	0.00881294	2.06131	-0.0648038	0.851437	0.140166	0.280346
CR46123	0.027463	1.06415	-0.00948818	0.62909	0.520599	0.890926
CR46128	0.0303732	1.40401	-0.0416942	0.392154	0.201734	0.368354
CR46137	0.0146616	2.99116	-0.126437	0.794561	0.100897	0.115128
CR46139	0.0664393	2.50338	-0.0713427	0.250232	0.137591	0.304941
CR46194	-0.03852	1.01069	-0.0144984	0.0117188	0.0210287	0.450077
CR46195	0.457408	8.53446	-0.332652	9.02514e-18	2.06799e-07	5.44217e-08
CR46268	0.00419967	-0.599567	0.00614536	0.768544	0.285939	0.796777
CR46269	0.0557712	2.22113	-0.0700445	0.156425	0.0615745	0.15703
CG8176	-0.0269922	-1.08722	0.0379267	1.2986e-06	8.7233e-08	1.29915e-05
CG32174	-0.0177838	0.504623	-0.0159234	0.401558	0.463848	0.593933
pgant4	-0.0164279	0.311282	0.0100726	0.227907	0.447294	0.566375
CG31908	-0.0122268	-1.0025	0.0417514	0.0801011	4.40735e-05	5.86513e-05
CG31778	0.0710494	1.0432	-0.0368963	2.39221e-05	0.0635332	0.110582
CG31777	0.0765542	0.766513	-0.03091	8.064e-05	0.255768	0.263416
CG31706	-0.0140657	1.03108	-0.00794541	0.549523	0.121998	0.781434
CG31495	0.0333171	0.0380776	-0.0124126	0.141251	0.963929	0.725132
CG31469	0.0496203	1.22809	-0.0269899	0.142591	0.23472	0.528254
Unc-115a	0.0368549	1.73646	-0.0369914	2.51397e-06	1.62382e-14	8.89635e-05
Rpb7	-0.011756	-1.31084	0.0126161	0.389638	0.0439797	0.651077
CG31051	-0.0226514	1.66826	-0.0261507	0.682609	0.26838	0.688771
Fer1	0.00992084	1.60378	-0.0228945	0.871159	0.345178	0.750105
Sp212	0.0296333	1.04725	-0.0187011	0.0964568	0.0519595	0.407009
CG33331	0.0352192	-0.33815	-0.0283106	0.0937777	0.732221	0.499086
CG33332	-0.0346033	-1.00446	-0.0100797	0.015784	0.162993	0.75106
dpr9	-0.0294762	1.45355	-0.0156237	0.208377	0.0217877	0.570258
Fancd2	-0.0297258	-2.70211	0.00463508	0.00115945	0.00137262	0.900042
p53	-0.026013	-1.03269	0.0191419	0.0707776	0.077466	0.447935
p38c	0.0797103	3.34321	-0.140231	0.00549652	0.000383906	0.00042071
Myo95E	0.00357406	-0.414295	0.0229591	0.785987	0.350938	0.220287
mld	-0.0501209	-1.74545	0.0300004	4.68874e-20	1.76066e-11	0.00807157
CG33494	0.0350445	0.535017	-0.0171579	0.0203069	0.29056	0.417845
LpR1	-0.0141208	0.572706	-0.00354375	0.0397198	0.00586923	0.691668
CCAP-R	2.44869e-18	0.640686	-0.0041154	1	0.762848	0.963675
CG33346	0.115989	1.46512	-0.0305211	0.0168805	0.325555	0.607529
CheB42c	-0.0857689	-0.818347	0.0492127	0.000260399	0.251552	0.121744
mim	0.00760293	-0.127625	-0.0157884	0.121537	0.508927	0.0561341
qvr	-0.0372099	1.71963	-0.031154	8.88311e-06	3.97935e-14	0.00178039
luna	0.0121413	1.73462	-0.0377518	0.606585	0.00995614	0.186268
CG33474	0.0215235	-0.28648	0.0345735	0.753048	0.89378	0.698109
CG12158	-0.0479579	1.78256	-0.0407498	5.99708e-06	1.00214e-09	0.00163729
CG33228	-0.0204435	-1.20724	0.00912249	0.227913	0.128289	0.790216
Fs	0.00749737	0.351342	-0.0317118	0.746465	0.687592	0.399033
mute	0.0143253	-1.05624	0.00315549	0.0822569	0.00690797	0.848749
par-1	0.00075354	0.0213029	-0.00522438	0.819234	0.854001	0.290542
mei-W68	-0.0244409	-1.66458	0.0676138	0.619872	0.348195	0.367405
dpr1	-0.0150851	1.80518	-0.0321368	0.652933	0.0488389	0.416158
dpr7	-0.0173767	1.4634	-0.0218402	0.459272	0.0246224	0.436998
CG34330	0.0441553	1.25079	-0.0447833	9.20264e-11	1.93486e-08	1.59099e-06
AlkB	-0.0143428	-0.935594	-0.00268148	0.322095	0.166077	0.926929
CG5541	-0.00374529	-0.139797	-0.00632824	0.548415	0.543687	0.521609
CG32500	-0.076934	-0.849932	0.0434424	1.37502e-10	0.0256589	0.0100828
CG9132	-0.00570278	-0.727177	0.0163566	0.457234	0.0127479	0.188084
CG9125	-0.0306203	-1.74647	0.0362167	0.0801454	0.0296272	0.293143
Sdic2	-0.0116361	1.2104	0.040926	0.665408	0.0727058	0.153386
CG42271	-0.0227922	-0.883484	0.0244337	0.0157785	0.0124551	0.107355
CG3857	-0.0460399	0.30754	-0.00721681	0.00240674	0.525953	0.735866
CG15744	-0.000281916	-1.29363	0.0106798	0.978124	0.0093563	0.614322
CG33307	0.0467548	-0.204558	0.0235828	0.0614342	0.803459	0.484284
CG33306	0.177572	3.1697	-0.152761	5.59482e-42	9.90157e-11	1.37896e-14
CG33303	0.00115318	0.0849533	-0.00601469	0.847709	0.683291	0.498624
CG33301	0.0928402	-0.531065	0.0412692	9.06983e-05	0.502531	0.190952
squ	-0.0265325	-1.71509	0.0405024	0.0028177	1.15413e-05	0.0152865
CG33298	0.00119297	-1.06769	0.000799006	0.863838	0.00143252	0.955494
CG33281	0.0503257	2.51073	-0.0728803	0.109411	0.00596441	0.0555686
CG33282	0.165456	2.2148	-0.0578482	4.12138e-06	0.0431089	0.176747
Pp2A-29B	-0.00812625	-0.508937	0.0118448	0.052439	0.000909084	0.0706065
CG33296	0.0800402	1.80755	-0.0511291	0.173922	0.316121	0.487732
rho-5	-0.0110478	1.05362	-0.01183	0.654942	0.137574	0.697636
CG42458	-0.0015171	2.31946	-0.0490519	0.964114	0.0109743	0.208833
Pura	-0.00926772	-0.654767	0.0244471	0.199842	0.0104162	0.0244849
Urm1	-0.0401801	-1.45073	0.0457766	0.179208	0.205762	0.353677
CG33217	-0.0442252	-2.16844	0.0694411	3.15804e-09	1.57115e-12	1.13739e-07
CG12355	0.00885248	2.33531	-0.0243333	0.701612	9.25545e-05	0.334209
CG7369	-0.0192032	-1.33292	0.00956818	0.0271386	0.00173996	0.602525
AsnS	-0.0230415	-2.10343	0.0337829	0.00104478	3.21961e-08	0.037643
CG33267	2.25908e-17	0.585559	0.00266314	1	0.779184	0.976044
CG32318	-0.00982505	-1.66919	0.0174112	0.656923	0.152235	0.726627
CG33260	0.0119189	1.37139	-0.0241569	0.789875	0.288203	0.658609
Trl	-0.00810318	0.265391	-0.011588	0.19705	0.212878	0.20628
Muc68E	0.100496	0.792993	-0.0182336	1.46937e-19	0.0300134	0.214598
Ilp5	0.0749702	3.6338	-0.149008	0.211217	0.0588147	0.0674376
CG33493	0.0412873	0.957305	-0.0274507	0.0319988	0.121556	0.287396
CG33229	-0.0430889	-2.71167	0.0727829	2.57181e-07	3.47898e-11	2.81414e-05
CG12038	-0.0156852	2.23892	-0.0441802	0.72243	0.0577883	0.385967
CG33230	0.0103031	-0.871545	0.0251214	0.518694	0.150864	0.323784
CG42676	-0.0171935	-0.555745	0.00191688	0.173063	0.263677	0.928872
zormin	0.0196655	0.520492	0.0043551	0.00210043	0.00716878	0.591263
Dscam4	0.0128491	0.666226	-0.0167752	0.20143	0.0387185	0.219676
CG46302	0.0243786	0.579905	-0.0494693	0.636259	0.777516	0.574631
CG46306	0.0367851	-0.909387	0.028825	0.0373882	0.177836	0.300075
CG46309	-0.01479	-0.925156	0.0450736	0.339595	0.0763894	0.0416477
CG46310	0.129648	2.95339	-0.112972	5.46461e-07	0.000385457	0.000791649
CG46313	-0.0172444	0.74205	-0.0119933	0.721354	0.612249	0.849555
CG46314	0.0791249	1.3906	-0.043146	2.8439e-06	0.0102687	0.0516053
CG46315	-0.0180835	-3.04245	0.110955	0.0616348	8.18817e-14	4.15962e-11
CG46317	0.0543408	-0.622257	0.0420837	5.01158e-05	0.162812	0.0202361
CG46319	0.0334325	0.113006	0.00705561	0.000190819	0.700842	0.56373
CG46320	0.022862	2.32885	-0.049368	0.0363446	7.87934e-15	9.11895e-05
CG3038	-0.0330543	-2.39377	0.0144661	0.0215887	0.021873	0.750178
G9a	-0.0237942	-2.17829	0.0100874	3.74575e-07	1.74027e-11	0.472363
CG13377	0.0577802	0.453814	-0.023977	0.0136806	0.589733	0.491435
cin	-0.0239902	-1.63747	0.0205642	0.00131573	1.2511e-05	0.202587
ewg	-0.0340287	-0.613935	0.0119682	2.14177e-05	0.038699	0.354112
CG13375	0.152448	4.20197	-0.175127	2.58004e-07	1.49098e-05	9.53432e-06
CG3777	0.059574	0.954666	-0.0211006	0.22695	0.539796	0.741875
pcl	0.105779	3.24032	-0.16283	3.52559e-09	2.22312e-06	2.39148e-08
Cyp4g1	0.197664	0.232284	0.0126062	0	1.17012e-06	6.09975e-12
CG13373	-0.0403111	-1.11356	-0.0186971	0.000713257	0.0973999	0.532535
CG3176	-0.00143441	1.66443	-0.0287348	0.965106	0.0679676	0.460663
CG18273	-0.0424713	-2.07833	0.0388407	2.54226e-07	6.10228e-07	0.0308747
CG3156	-0.0182686	-0.548669	0.0190318	0.153825	0.22386	0.32506
CG17896	0.0382061	-0.66745	0.018493	9.43234e-15	0.00035896	0.0167425
CG17778	-0.0257184	1.95684	-0.0503261	0.511235	0.0751808	0.295517
svr	-0.00270828	0.0206426	-0.0075888	0.601341	0.910746	0.336195
elav	-0.00770192	0.930831	-0.0051086	0.591198	0.023581	0.771276
CG4293	-0.0207343	-0.849031	0.0207692	0.053502	0.037469	0.235765
Appl	-0.0189579	1.31253	-0.0190698	0.0117688	5.29546e-10	0.0367418
vnd	0.102333	1.45882	-0.0546451	4.67734e-07	0.032462	0.0483854
CG13366	-0.00172498	-1.41124	-0.0206456	0.672757	2.20186e-07	0.081323
CG13365	-0.0340246	-0.0630233	0.00462225	0.114701	0.929847	0.882189
Vsp37A	-0.0226018	-0.419884	0.0298606	0.019969	0.177032	0.025008
CG13369	0.0235455	-0.448193	0.0161993	0.0313698	0.252437	0.321577
RpL36	-0.0274174	-1.25688	0.0426071	1.20834e-32	1.14592e-48	2.96179e-31
1	-0.0238636	-1.69764	0.0239306	0.0180705	0.000765739	0.269697
Dredd	-0.0238169	1.17187	-0.0381985	0.0619471	0.00305037	0.0274703
su	-0.0144231	-0.838484	0.0141458	0.0658692	0.00718296	0.29012
CG13367	-0.0206009	-0.989931	0.0212631	0.0529469	0.018905	0.240079
Roc1a	-0.0333019	-0.807078	0.0166335	1.15965e-07	0.000774086	0.110289
Hmt4-20	-0.0304874	-1.77691	0.0193757	4.74743e-15	1.156e-17	0.0311019
SkpA	-0.0181373	-1.15723	0.0178906	2.81224e-05	5.31867e-10	0.0253213
sdk	-0.0399019	-1.20681	-0.00213836	3.3717e-10	0.000178681	0.880322
CG5254	0.0372741	0.140281	0.0106675	0.0237731	0.791345	0.62695
CG5273	0.00236165	1.14239	-0.0270641	0.635353	3.00054e-14	2.5515e-05
RpL22	-0.0162537	-0.67333	0.0194557	2.54198e-15	2.44998e-19	1.29235e-09
fz3	0.0487727	1.69243	-0.0554722	0.0451496	0.0264254	0.0817847
tw	0.0405465	1.55588	-0.0359604	0.353125	0.229789	0.505515
CG13360	0.0447695	1.02608	-0.0182291	0.000275302	0.00636287	0.24223
CG16989	-0.00998162	-0.545727	0.0152519	0.192677	0.0491243	0.197771
Rbf	-0.0307083	-2.01126	0.0284211	3.4977e-11	1.32304e-15	0.00873693
Sec22	-0.00776817	-0.293755	0.00637225	0.189717	0.163555	0.479811
CG43867	-0.0036867	0.263335	-0.0273116	0.663274	0.405285	0.0461739
CG3711	-0.00238304	-0.0277694	-0.00387624	0.818793	0.939607	0.804712
MED22	-0.0459548	-1.1184	0.0163729	0.000234936	0.0334274	0.477217
TRAM	0.0135728	1.17715	-0.0394859	0.109146	1.29105e-05	0.000608806
CG3704	-0.0490761	-2.37944	0.0578863	6.37514e-07	5.89521e-07	0.00467556
mus81	-0.0162905	-3.03477	0.0160244	0.0842127	0.000932671	0.684258
CG3703	-0.00915461	1.94526	-0.035635	0.746914	0.0116821	0.282225
CG3699	0.182487	2.22185	-0.0608063	2.87012e-20	0.000278652	0.0105152
CG3690	0.113505	1.96435	-0.0781782	4.71673e-19	4.49927e-06	6.92514e-06
CG11638	-0.0179123	0.971439	-0.0111008	0.535254	0.244542	0.757845
CDC45L	-0.0363728	-2.86071	0.0284551	1.78679e-08	1.47601e-08	0.192487
su.1	-0.0286946	1.37671	-0.0385299	2.12519e-10	9.66745e-25	5.66488e-11
CG14629	0.0858143	0.752073	-0.025568	1.39056e-45	0.000269793	0.00232196
CG3655	-0.0119063	-0.857182	-0.00781721	0.114724	0.0162501	0.612992
CG11378	0.0621001	2.81505	-0.116396	6.16585e-08	5.93849e-14	2.39371e-13
CG11398	-0.0040884	-1.84409	0.00801948	0.806378	0.0733893	0.855633
CG3638	0.00906416	-0.0447494	-0.00857471	0.114221	0.83161	0.338212
CG11403	0.0280066	-0.525145	-0.0709133	0.0328313	0.585934	0.0945796
DAAM	-0.00820359	-1.29773	0.0212662	0.206333	6.76085e-06	0.0831257
CG11409	0.0496203	0.248946	-0.0371602	0.142591	0.858408	0.526257
CG11412	-0.038309	-0.939729	0.00407457	8.38184e-09	0.00119168	0.748611
Tsp2A	0.0280313	2.87244	-0.121138	0.00467718	5.63379e-19	6.454e-18
A	-0.00894878	-0.84833	0.0139638	0.46538	0.0844146	0.50607
CG12773	-0.00417791	-1.05121	0.014838	0.519043	0.000151232	0.209031
CG11417	-0.0354294	-3.14361	0.0670292	1.55418e-07	5.18103e-14	0.00014623
png	-0.0697933	-4.04611	0.0233775	4.37768e-10	0.0102007	0.738238
ssx	-0.0031923	-0.572812	-0.0150864	0.602875	0.0392136	0.208756
CG32813	0.0032276	0.787587	-0.0172569	0.79318	0.0396769	0.290692
CG11448	0.0224973	0.945305	-0.0255109	0.0010673	1.33727e-05	0.00537883
CG14785	0.0458184	4.54638	-0.0303282	0.373479	0.000344322	0.560354
Lrpprc2	-0.040732	-0.316806	-0.00093553	3.52102e-05	0.380269	0.952986
Ns3	-0.0323737	-1.96119	0.0368813	3.93757e-05	4.79983e-07	0.0274404
O-fut2	-0.0191062	-1.3081	0.041181	0.128803	0.00675609	0.0448855
CG14777	-0.0190687	1.38561	-0.0409996	0.233441	0.0040419	0.0511193
CG14778	-0.043835	2.05728	-0.040031	0.37337	0.115172	0.486813
pck	-0.00435392	0.30801	-0.00917709	0.668616	0.361726	0.526053
Rab27	-0.107339	-2.49904	0.0671157	4.06817e-09	0.0021086	0.0639829
mei-38	-0.0195809	-2.64872	0.00863579	0.0382196	0.00128691	0.808393
rush	-0.0011445	0.20858	0.00107036	0.872007	0.364003	0.912906
sta	-0.0160697	-0.900743	0.033623	6.59399e-28	3.34043e-66	2.54977e-51
Nmdar2	-0.00873727	1.76932	-0.0390416	0.745645	0.0196138	0.23188
inc	-0.00739891	-0.8001	0.00674045	0.252165	0.0028919	0.557829
Mur2B	0.0122121	-1.07047	-0.0150254	0.211686	0.0478733	0.516917
dor	-0.000213349	0.0479315	-0.0151471	0.986543	0.918348	0.450633
CG3740	-0.0407802	-1.28429	0.0415157	0.00165988	0.00808396	0.0472549
hfw	0.0153939	0.217641	-0.00572906	0.0927684	0.481444	0.660871
CG32809	-0.0296891	0.153774	0.00488983	0.000568653	0.571382	0.678317
CG14798	-0.0885738	-2.791	0.0503093	0.00126144	0.085286	0.483639
a6	-0.0111865	-1.01215	-0.0015229	0.318225	0.0580745	0.947333
Scgdelta	-0.0800583	1.24944	-0.018894	6.017e-23	1.47214e-08	0.0580751
Adar	-0.0253509	0.641718	-0.0188556	0.00208049	0.0141794	0.0984371
prage	-0.0042677	1.02626	0.0213522	0.73881	0.00239385	0.135906
CG14812	-0.00448636	0.0206017	0.00361121	0.69868	0.95747	0.826623
CG14814	-0.00790305	-3.27737	0.014631	0.0289009	3.69058e-16	0.395133
MED18	-0.0249245	-0.442016	0.00775521	0.101839	0.425549	0.746677
Pex5	0.0255987	0.331218	-0.00801551	0.0108787	0.324303	0.569829
CG14803	-0.0137125	-1.52799	0.00175693	0.188748	0.00993183	0.945317
Pgam5	-0.0367796	-1.68911	0.0261326	0.000299566	0.000611193	0.22094
Vps26	-0.00788114	-0.571352	0.00347789	0.194009	0.0169082	0.734525
CG14817	-0.0372876	-0.559915	0.017431	0.00313602	0.207393	0.366696
CG14805	-0.00738019	-1.61949	0.0251112	0.445372	0.000568282	0.208276
CG14818	-0.0145622	0.555275	-0.00150762	0.231009	0.129346	0.923649
CG14806	-0.0398643	-0.592529	0.0105114	0.000510553	0.163166	0.571362
trr	-0.0206941	-1.2991	0.0169431	0.0044744	8.9093e-05	0.234939
mRpL16	-0.0252085	-0.606537	0.0227406	0.0211723	0.111445	0.165362
arm	-0.02305	-1.05683	0.0159896	3.70152e-12	3.30464e-14	0.00775563
mip130	0.000380148	-0.843602	-0.0102138	0.966407	0.0529132	0.585946
Edem1	-0.000321921	-0.466189	0.0168627	0.973866	0.178839	0.251221
Rbcn-3B	0.00758611	-0.0267666	0.000712252	0.349224	0.923818	0.952133
eIF2B-epsilon	-0.013998	-1.17118	0.0232514	0.172941	0.00624861	0.203491
Ocrl	-0.0160355	-0.672068	0.00724791	0.0181726	0.0121361	0.529804
CG11596	-0.0535168	-3.0116	0.0664069	1.31512e-16	8.65268e-16	3.42446e-05
CG3587	-0.0300735	-0.66421	0.0167709	0.0439908	0.224344	0.478387
Hr4	0.0473354	0.871023	-0.0878033	0.0473677	0.449477	0.0790218
CG4406	-0.00641911	-0.478265	0.00869897	0.608904	0.303512	0.661253
usp	0.000206554	-1.36196	0.0159965	0.973524	4.35559e-06	0.20367
Actn	-0.0261712	-0.0116582	0.00503776	9.32658e-08	0.942306	0.470239
CG4325	0.030955	0.599021	0.0143541	0.525464	0.672199	0.806841
moody	0.0351992	1.75574	-0.0389317	0.00489378	1.24783e-06	0.0101279
CG4313	0.0224707	0.350716	-0.0233048	0.390444	0.710359	0.560389
Sik2	0.00555996	1.67111	-0.0374546	0.761163	0.00144605	0.0941736
CG4281	-0.0022548	-0.993838	-0.006355	0.728618	0.00199908	0.646022
CG4194	-2.43982e-17	0.771468	-0.0174275	1	0.724549	0.852324
CG4199	-0.0312993	-1.109	0.0412441	1.23279e-06	1.58414e-06	3.15107e-05
Rtca	-0.0127806	-0.0704245	-0.00133334	0.396413	0.89346	0.953019
CG4045	-0.0433862	-1.59356	0.0366867	0.000995201	0.00474683	0.133172
CG4025	0.0227886	0.485656	-0.00911252	0.15534	0.349558	0.676243
CG16903	-0.0347113	-1.20124	0.026263	9.86503e-06	0.000165577	0.0568966
Unc-76	-0.0206139	-0.0339578	0.00130068	0.0041228	0.889009	0.901557
ph-p	0.0225533	0.725249	-0.0100275	0.124971	0.110351	0.599106
D2hgdh	0.0936356	0.795062	-0.0143356	5.63667e-43	0.000295941	0.105356
Pgd	0.038008	-0.197475	0.00753002	2.72482e-09	0.383326	0.422745
bcn92	-0.0496458	-1.29789	0.0467787	2.93338e-06	0.000696749	0.00480749
wapl	-0.00940259	-2.01048	0.0191658	0.0533971	4.78943e-12	0.12257
Cyp4d1	0.127944	1.32486	-0.0730702	1.32727e-06	0.19521	0.0779421
CG3630	-0.0102257	0.880742	-0.0234887	0.245541	0.00129889	0.0468766
ubiquinone	-0.0163606	0.486454	-0.00378982	0.0882078	0.0998407	0.765984
Cyp4d2	0.102406	2.24612	-0.0587443	3.97815e-07	0.000176434	0.014929
Cyp4ae1	0.113347	1.40192	-0.0809072	6.44377e-10	0.052527	0.00639591
pn	-0.0406915	-0.890056	0.0301813	0.00530848	0.0876451	0.181691
Nmd3	-0.0567012	-1.71139	0.0492022	5.34919e-11	8.62455e-07	0.00113209
CG14053	-0.165813	-2.03517	0.169408	4.18129e-06	0.0144179	1.39536e-05
Mct1	0.00784885	-1.48992	0.0413246	0.361251	2.9389e-05	0.00550838
SmydA-8	-0.0104145	1.1379	-0.0180283	0.497557	0.0104521	0.34515
Vinc	0.0105473	-0.213724	0.00811041	0.102734	0.343308	0.394108
pcx	-0.0183086	-1.03038	0.018113	0.0217227	0.0016817	0.198194
kz	-0.017323	-2.28041	0.0327924	0.0804841	9.61951e-05	0.187725
crn	-0.0249824	-1.60947	0.0388885	0.0172844	0.000357009	0.0433564
CG3191	-0.0139231	0.614149	0.00335034	0.578983	0.402348	0.915122
CG3091	0.0403222	1.39239	-0.0494486	0.000140001	4.68189e-05	0.000586408
CG3078	-0.0214045	0.889991	-0.000663162	0.478332	0.29526	0.985563
temp	-0.0205185	-0.874621	0.00601587	0.0580261	0.0572863	0.762342
CG3071	-0.0178992	-2.54421	0.0439207	0.0406782	1.10729e-06	0.0469317
CG2924	0.000566651	-1.87188	0.00329757	0.894012	1.73424e-11	0.781816
CG2918	0.0121308	-0.516454	0.0157456	0.00186818	0.00026639	0.00821155
CG2865	-0.0210105	-0.26413	-0.00487922	0.00119238	0.277576	0.644053
Ilp6	0.0349837	0.341301	-0.00628487	0.0212246	0.498984	0.765194
Raf	-0.0109719	-1.26855	0.00873711	0.181518	0.00140542	0.608418
mRpL14	-0.0402835	-1.10276	0.0181989	0.00244823	0.0454844	0.44887
PsGEF	-0.0322443	1.01713	-0.00199701	0.0263437	0.010953	0.908438
gt	0.00792769	1.71766	-0.0330184	0.900018	0.333119	0.66146
tko	-0.0504448	-1.43158	0.0314287	4.61417e-06	0.00188238	0.117749
boi	-0.00574534	-1.92109	-0.00482746	0.506355	0.00198128	0.857233
z	-0.0219517	-0.323571	-0.00803718	0.00681631	0.306749	0.559759
Pdfr	0.0167783	1.34357	-0.0359838	0.302672	0.00660313	0.0864729
Vha36-3	-0.0184791	1.04229	-0.00441546	0.334978	0.051376	0.847902
CG13760	-0.0227223	-0.0911869	-0.00136058	0.129171	0.861352	0.952061
egh	0.00761059	0.564778	-0.0282722	0.152591	0.00224935	0.000358796
Klp3A	-0.0154029	-1.23961	0.0528857	0.0320736	8.77321e-07	6.91779e-07
eIF3ga	-0.0208069	-1.43458	0.0403166	9.73018e-05	2.25926e-11	1.00628e-05
Tsp3A	0.0147075	-0.00559776	-0.0210883	0.481475	0.994573	0.54819
Seipin	0.0220659	-0.679094	-0.012138	0.105338	0.285725	0.652763
PI4KIIIalpha	-0.000390174	-0.0850256	-0.0020356	0.942495	0.65755	0.803654
sgg	-0.000813568	-0.0827028	0.00413723	0.861619	0.604453	0.542771
per	-0.0697626	1.447	-0.0374847	0.000173869	0.0060871	0.115557
CG2658	-0.0443692	-1.03989	0.036535	4.24193e-10	4.25784e-05	0.000913027
CG2662	0.0107391	-1.07158	-0.00454405	0.401329	0.0982147	0.869286
Csat	0.00635727	0.289394	-0.0303605	0.576128	0.503399	0.103033
eIF2B-beta	-0.0173746	-0.62928	0.0189301	0.106987	0.105607	0.255943
CG2680	0.0199654	0.51179	-0.00671614	0.137418	0.230814	0.708512
CG2681	0.0987	1.69386	-0.0577749	9.4577e-07	0.00934135	0.0290548
CG2685	-0.0256294	-1.60267	0.0245616	0.0197288	0.00232285	0.277848
CG2694	-0.0260378	-2.1758	0.0257462	0.000165201	1.36009e-07	0.146924
CG2701	-0.0310783	-0.720118	0.0229859	0.00155585	0.0404344	0.129936
1.1	-0.0208227	-1.11567	0.047119	0.554531	0.364385	0.367461
vilya	-0.1457	-3.39697	0.148618	0.00317731	0.0336825	0.0377255
dwg	-0.038544	-1.33053	0.0219314	0.0027885	0.0183241	0.370916
ttm50	-0.0370735	-1.09154	0.0237614	2.68732e-06	0.000513179	0.081226
CG2712	-0.0325497	-1.28207	0.0151222	0.0280172	0.0573021	0.605641
crm	-0.0122695	-2.23199	0.0173253	0.0458854	5.21753e-08	0.323601
Syx4	0.0380728	2.05554	-0.0637212	0.0301757	9.98587e-05	0.00415862
CG32795	0.0223384	-0.517208	0.000346128	0.00575221	0.112832	0.979879
CG14419	0.0850577	-0.00823323	-0.0195531	0.000284745	0.993078	0.613472
CG3588	0.0909484	-0.951696	0.0283502	1.20404e-06	0.20342	0.343615
CG3603	-0.00258523	-0.871823	0.0347544	0.88558	0.171965	0.196641
rst	0.103555	2.17933	-0.112907	8.35404e-06	0.0139333	0.00227444
kirre	0.056667	2.49766	-0.0805418	0.0099118	0.000146724	0.00333422
N	-0.0429989	-1.8695	0.0311013	4.64798e-05	0.000363111	0.171533
CG3939	-0.0246837	-0.359603	0.0204241	0.025062	0.323737	0.192768
dnc	-0.0268998	0.95457	-0.0260175	4.56536e-07	5.17821e-09	0.000269685
Myc	-0.00546945	-0.876807	0.0083561	0.28946	5.78771e-05	0.369874
CG10804	-0.0557305	0.63023	0.0126309	0.0791672	0.468346	0.741473
CG10802	-0.0371561	-1.80252	0.0529354	0.000673325	5.89226e-05	0.00583452
CG14270	-0.0517783	-1.08923	0.0523733	6.209e-05	0.010329	0.00447309
CG10803	-0.0278331	-0.890469	0.0175829	0.00280583	0.0145802	0.264292
DIP-alpha	-0.0185565	0.599374	-0.0194239	0.562121	0.562404	0.665537
CG2875	-0.0240314	-2.51891	0.0278673	0.0065125	2.78781e-05	0.279704
ADP-ribose	-0.0151927	-2.24613	0.0465059	0.128408	1.4168e-05	0.0332555
Mnt	-0.0248332	-0.845041	-0.0101972	5.75849e-06	0.00117529	0.371272
Rala	-0.0202645	-0.134487	-0.0145944	0.000382403	0.539919	0.127089
HIP-R	-0.0321111	-1.43066	0.0511941	2.32075e-09	6.25743e-13	1.69415e-09
ec	-0.0276516	0.460254	-0.000703404	0.355499	0.611962	0.98574
yin	-0.0122318	-2.31692	0.0195378	0.00369003	5.22354e-16	0.109842
CG2930	0.0992081	2.7595	-0.11507	8.56436e-65	1.20474e-45	2.87218e-46
VhaAC39-1	0.0132171	-0.488377	0.00407823	0.00116164	0.00196069	0.540506
CG42541	-0.0403428	2.46195	-0.0564975	0.0454638	3.88206e-06	0.0162358
CG2938	-0.00916448	-1.01865	-0.00915842	0.201525	0.00530542	0.562798
CG2941	-0.00345691	-1.565	-0.00297583	0.747231	0.0159859	0.91525
Vap33	-0.0224554	-0.65483	0.0132969	3.41978e-09	4.39709e-06	0.0305732
lva	-0.0117712	-0.693798	0.0238795	0.0291028	0.000328143	0.00370851
CG6428	-0.0609217	-2.33226	0.078631	8.73056e-09	3.92675e-08	1.65625e-05
CG43689	-0.01471	0.187331	-0.00231432	0.6059	0.841111	0.954136
CG6379	-0.0049705	-0.508028	0.0169393	0.718929	0.301134	0.417407
Xpac	-0.0301748	-1.19317	0.0488814	0.0783649	0.0470842	0.0570476
brn	-0.0356449	-1.1386	0.0412414	0.111389	0.157696	0.234197
cib	0.00943505	-0.0177327	-0.0112691	0.0190264	0.905186	0.0754996
dgt4	-0.0444264	-1.679	0.0323225	0.0183621	0.0509283	0.386615
Tip60	-0.0118994	-1.156	0.0235208	0.27424	0.0104184	0.221393
tyf	-0.0211885	-1.68599	0.0137134	4.57707e-09	9.24769e-18	0.105631
Fas2	0.016772	1.5923	-0.0459297	0.0305265	1.00913e-11	3.93475e-06
mei-9	0.00972086	-0.890734	-0.0214213	0.399816	0.155195	0.427373
CG2982	-0.0436547	-3.47903	0.065493	1.12086e-22	2.80031e-27	1.63753e-06
norpA	0.01195	0.964129	-0.0146743	0.0383979	2.2949e-08	0.0443856
CG3626	-0.0131704	-0.977177	0.0201173	0.136697	0.00574181	0.183169
bi	-0.0257837	1.14594	-0.0131718	0.463901	0.247186	0.759041
CG3556	-0.0375171	1.53816	-0.020185	0.02383	0.000583832	0.302135
rb	-0.0225751	-0.915082	0.013566	0.000800282	0.000849007	0.251525
CHOp24	-0.00916448	0.0230895	-0.000200319	0.280389	0.936053	0.987051
CG3568	-0.0603724	-0.930534	0.0779617	0.0534079	0.28876	0.0412257
Usf	0.0109454	0.379989	-0.0202336	0.318941	0.322092	0.216181
CG15912	-0.0354626	-0.314386	0.0298787	0.398239	0.808879	0.594883
CG11436	-0.0214109	-1.91415	0.0188038	0.133143	0.0187032	0.591395
CG3527	-0.0323233	-1.86736	0.032088	0.0165083	0.00524755	0.265054
CG11444	-0.0304074	-0.959937	0.0260704	2.20529e-06	7.44468e-05	0.0125918
peb	0.0385771	1.73784	-0.0668186	0.000222778	2.95747e-07	3.26542e-06
CG12184	-0.0236504	1.01947	0.0817945	0.520618	0.250763	0.0313935
CG12179	-0.0159289	-0.0996653	0.0508734	0.149013	0.745862	9.86001e-05
pon	0.0812401	-1.29687	-0.0170478	8.81714e-05	0.328762	0.754736
mRpL30	-0.0404579	-1.28837	0.0307946	5.34481e-05	0.00141696	0.0783582
Torsin	-0.0107914	-1.79777	0.0454296	0.225869	5.03222e-06	0.00623438
CG3009	0.00494674	1.83715	-0.0457297	0.863396	0.0260891	0.195271
Pp2C1	0.00797841	-0.721379	0.0238751	0.19582	0.0013869	0.0118376
ctp	-0.0147014	-0.475474	0.0154305	0.000124031	0.000442533	0.00775862
1.2	-0.00746813	-0.186034	-0.00271287	0.0645556	0.206839	0.668098
Proc-R	-0.0440554	0.137756	0.00714555	0.0154064	0.806872	0.772244
CG32772	-0.0140208	-0.333127	-0.0145853	0.0565418	0.271435	0.267875
CG4041	-0.00897718	-0.789415	0.0062865	0.403859	0.0769937	0.742579
CG6903	-0.0154799	-0.497479	0.0273484	0.0706156	0.0803315	0.0242115
CG44774	0.0119587	1.04115	0.00127477	0.0143684	2.72954e-14	0.824708
Ptp4E	0.012444	-0.160946	-0.00561645	0.14892	0.617014	0.680707
ovo	-0.0143345	-2.76016	-0.00333088	0.00123175	2.00725e-09	0.867782
CG32767	-0.0230322	-0.950928	0.0133576	1.3642e-05	1.3596e-05	0.156781
CG15465	-0.0155966	1.73074	-0.0403943	0.545231	0.0177725	0.201658
CG3323	-0.0418384	1.7574	0.0633579	0.152603	0.0107526	0.0342601
Cdk7	-0.0322808	-2.32194	0.0441428	0.00161485	2.44486e-05	0.0605567
snf	-0.016697	-1.22422	0.0222934	0.0659534	0.00158715	0.178919
dhd	-0.0848913	-7.98468	0.0737318	0	5.83251e-11	0.162818
CG4198	-0.12617	0.41437	0.149374	0.00295674	0.655748	0.000507997
Sas10	-0.0425752	-2.51701	0.0419599	2.85999e-05	2.69802e-05	0.104347
Rnp4F	-0.0246277	-1.21479	0.0222691	0.00325082	0.000602211	0.143827
Mcm3	0.00490285	-3.47566	0.0125429	0.478604	6.66165e-05	0.734724
CG3309	-0.0207769	-1.8782	0.0243196	0.05742	0.00136783	0.333638
XRCC1	-0.0117266	-1.33273	0.0362982	0.314166	0.00444598	0.0675284
SK	-0.0290271	1.71773	-0.0332928	0.0159743	2.134e-07	0.0211727
NAAT1	0.0385413	1.541	-0.0335478	5.32224e-05	4.16574e-08	0.00420081
Usp16-45	-0.000647208	-1.51261	0.025769	0.90218	7.36844e-10	0.0130537
spoon	-0.0108971	-1.93832	0.0270098	0.00345344	7.02965e-22	0.00163283
CG16756	0.0332438	1.64956	-0.0596683	0.0976933	0.0100137	0.0278939
CG15784	0.0271531	0.342841	-0.0281777	1.55209e-17	0.00395911	2.28444e-08
SPR	0.048582	0.256448	-0.0381841	0.000184894	0.633574	0.0916031
frma	0.13269	2.12267	-0.0863016	9.593e-22	6.50108e-06	5.34687e-06
CG12730	0.0336021	1.94625	-0.0529258	0.0860968	0.000723545	0.02873
RhoGAP5A	-0.0212311	-0.951397	0.0194204	0.0829701	0.0498117	0.35146
Mlc-c	0.0281305	0.683628	-0.0260705	1.55977e-06	0.000534021	0.00173538
1.3	-0.0339069	-2.12371	0.0239562	0.00336319	0.00186011	0.417325
Sirt4	-0.0059048	0.773952	-0.0168079	0.744091	0.166808	0.484274
CG4119	-0.0087529	-1.55006	0.0208603	0.228144	1.28538e-05	0.168138
RpL35	-0.0155366	-0.51365	0.0164313	1.33987e-13	5.29381e-12	2.59013e-07
CG3160	0.00514769	-1.14168	0.0143907	0.647739	0.0231718	0.49891
CG3149	-0.00119911	0.802463	-0.027002	0.928736	0.0643815	0.147746
CG4096	-0.0358855	0.827241	-0.00523466	0.197491	0.299499	0.880397
CG33080	0.092966	2.07526	-0.069234	2.4225e-13	1.98228e-07	2.10807e-05
CG32758	-0.022061	-0.990497	0.0128544	0.00630548	0.0035215	0.380038
CG15773	0.159731	5.777	-0.262189	0.000747095	0.000499761	0.000189519
IntS6	0.00341905	-0.827099	-0.000298507	0.647294	0.0128764	0.983218
CG4078	-0.00544279	-1.10183	0.0227072	0.679267	0.0418633	0.323223
CG15772	0.0607197	1.80609	-0.0354671	0.0909997	0.0814511	0.404774
lin-52	-0.0266316	-1.30757	0.0106227	0.0421524	0.0370416	0.696011
CG15771	-0.0162728	-0.803149	-0.000381362	0.00126211	0.000262	0.96804
CG3097	0.0392235	1.02798	-0.0185714	0.00821235	0.0230747	0.323773
CG42699	-0.0381059	-0.909179	0.049574	0.0102453	0.0572232	0.0159529
CG12239	-0.0208697	1.80878	-0.0159039	0.123976	3.33848e-07	0.297731
CG15765	-0.0110978	1.4224	-0.0264821	0.452355	0.000708591	0.143053
GAA1	-0.00929116	-0.808455	0.019018	0.270847	0.0122777	0.166957
mof	-0.00689943	-1.31198	0.0205936	0.586875	0.0214097	0.395968
Usp30	-0.0131335	-0.107662	0.0221293	0.129666	0.690252	0.0548053
CG16721	-0.00546846	0.36745	0.0115601	0.507829	0.135227	0.269198
Act5C	0.0184608	0.390977	-0.0315887	1.35086e-32	1.73998e-11	4.06952e-37
CG4020	0.0761641	0.432468	-0.0828636	1.57045e-11	0.489747	0.00189928
CG12236	-0.00580468	-1.75709	0.0085689	0.472554	0.000237198	0.675525
CG3011	0.0193234	-3.56826	0.134791	0.000186183	4.95996e-56	6.39243e-50
CG3726	0.0030411	-0.806158	0.0121273	0.793058	0.085018	0.541194
CG12728	-0.0302366	-0.446726	0.0195004	0.0444787	0.380672	0.375938
CG6048	0.0362499	0.977754	-0.051124	0.0548936	0.150184	0.076262
CG6067	0.153901	2.85548	-0.102459	2.24045e-31	9.55969e-12	7.97213e-10
CG5966	0.107803	-0.550491	0.0268247	2.48327e-14	0.283354	0.187726
CG4766	0.0159309	2.11545	-0.0613325	0.745741	0.139872	0.315371
rux	-0.0253814	1.18472	0.00406277	0.146115	0.0107944	0.839356
MCTS1	-0.0287636	-1.29673	0.0216011	0.00253911	0.00182119	0.228881
CG5937	-0.0323677	0.43703	0.0153692	0.136637	0.480136	0.566265
CG5921	0.0645164	2.46244	-0.103866	1.96026e-05	1.00611e-06	1.02873e-06
Tsp5D	-0.0244409	0.593411	0.00873307	0.482994	0.550796	0.83864
CG4666	0.103749	-0.0480695	0.00964252	1.84269e-17	0.910202	0.570863
CG4660	0.0353296	1.0275	-0.01997	0.229697	0.253418	0.59477
raptor	0.0302275	-1.32869	0.00718664	1.34186e-05	0.000199421	0.63042
Mipp2	-0.0281967	-0.663466	0.00392379	0.00507099	0.0988101	0.822423
Nep1	0.0486219	2.03772	-0.0770687	0.0043613	0.000192272	0.000821796
Ca-alpha1T	-0.011117	1.6916	-0.0321524	0.413074	7.56656e-06	0.048083
vanin-like	0.0797103	1.65151	-0.0918604	0.00549652	0.137302	0.0494648
Efr	0.00193832	-0.232228	0.00562966	0.854636	0.534868	0.723304
sqh	0.0139113	0.336969	-0.00489162	0.0147215	0.0702513	0.533839
dtn	0.00368089	0.285457	-0.0268377	0.580051	0.248352	0.0116941
CG14445	-0.0840608	0.61258	0.00850002	0.029961	0.56182	0.858166
Rbcn-3A	-0.00252989	-1.10972	0.0297535	0.645927	3.06771e-07	0.00115648
Spx	-0.0119592	-1.287	0.0167482	0.221011	0.00393772	0.380401
CG3781	-0.00773427	-0.519366	0.0359059	0.670465	0.374248	0.146651
CG3566	-0.00857898	-0.075667	0.00589557	0.431087	0.836489	0.706941
CG11700	-0.0114949	0.269017	0.0354247	0.598599	0.657284	0.169027
Top3beta	-0.0188952	-2.07733	0.0484107	0.00928103	1.88538e-09	0.000935125
wuho	-0.0235719	-1.21525	0.0220125	0.0570004	0.0207534	0.32999
Rpt4	-0.0217443	-1.33352	0.030505	8.14593e-05	6.31126e-09	0.00189445
mldr	-0.0336237	-1.5128	0.0415392	0.0265777	0.0137291	0.11484
CG3815	-0.0128459	-1.66005	0.0238012	0.116054	4.37604e-05	0.169534
CG12219	-0.0237051	-0.988624	0.0102563	0.0167049	0.0196054	0.575614
CG3823	-0.00765354	0.529744	-0.0435397	0.638953	0.395569	0.110632
CG15894	-0.0178632	0.990749	-0.00386468	0.542258	0.228909	0.913121
CG3842	-0.0844767	-2.8616	0.0937032	9.29379e-15	5.18433e-10	2.67152e-06
CG3847	0.0267171	-0.785467	-0.00874235	0.000738004	0.0363852	0.581136
ubiquinone.1	-0.0136178	0.561627	-0.0150649	0.0262979	0.00419847	0.0754103
kdn	0.0517921	1.37582	-0.0581002	3.91295e-37	2.64485e-23	1.4315e-23
swa	-0.0347287	-5.65532	0.0140179	6.97142e-16	0.000199755	0.832574
Marf	-0.0173539	-0.614799	0.0225281	1.36166e-05	1.17149e-05	0.000174436
PpV	-0.0255989	-1.67621	0.0305851	0.00173521	1.22879e-05	0.0627841
CG3918	-0.0263192	-2.02062	0.0365797	0.0020904	3.62474e-06	0.0498635
CG3342	-0.0232268	-1.25039	0.0179711	0.123747	0.0614397	0.532623
Spat	0.143193	0.847437	-0.026471	3.78566e-33	0.0387683	0.102031
RpL7A	-0.0206202	-1.26039	0.041597	1.75836e-42	8.46881e-109	3.43659e-66
dx	0.00502227	-1.84385	0.00293381	0.479114	6.45531e-05	0.881551
CG34417	0.0262125	1.18682	-0.0238579	7.58095e-10	1.59034e-20	8.76697e-06
Pat1	-0.0438567	-0.99026	0.0351406	2.57403e-06	0.00283175	0.0145887
pigs	-0.0305581	-0.0306419	0.0185004	0.000875219	0.913686	0.130029
CG3226	-0.00301139	-1.53183	0.0321792	0.737223	0.000131999	0.0570545
Cdc7	-0.0134427	-0.754825	0.0271574	0.0169529	0.000171619	0.00150581
CG3224	-0.0514377	-1.01807	0.0241238	3.29693e-06	0.0162893	0.193806
Ctr1A	-0.0160701	0.469765	-0.0204903	0.151433	0.212303	0.210221
CG3198	-0.0426032	-0.166106	0.00965114	6.85614e-08	0.523236	0.396652
Mcm6	-0.0278404	-4.25369	0.0658636	1.52618e-06	1.99967e-12	0.00947391
ubiquinone.2	-0.040724	0.348958	-0.00122698	1.21674e-06	0.177552	0.913841
1.4	-0.0295278	-0.734897	0.0291783	4.55022e-11	2.25735e-06	1.28913e-05
Pink1	-0.0221713	-0.386687	0.0242034	1.00267e-06	0.00909408	0.000141319
CG3184	-0.0718906	-1.44348	0.038611	0.00152721	0.104274	0.325101
CG14442	-0.00440047	-1.09183	-0.00825505	0.35586	1.12886e-05	0.441748
CG14440	0.0238172	-0.0785678	-0.0264068	0.0293428	0.864312	0.177298
CG14441	-0.000502726	-0.331724	0.0370451	0.970789	0.433662	0.0378938
CG3168	0.0518742	0.957258	-0.0319643	8.11912e-60	6.96139e-20	2.18938e-13
RpL17	-0.035547	-0.823623	0.0228763	1.6023e-63	3.15849e-26	1.11851e-11
CG14439	0.0189093	1.46353	-0.0350845	0.20858	0.0010367	0.0630474
CG14438	-0.0292224	-1.55276	0.0200598	9.032e-07	7.80703e-08	0.10838
shf	0.0706486	0.69339	-0.0171908	0.00164822	0.348761	0.569903
C3G	-0.00578609	-0.207426	0.00362045	0.434402	0.428113	0.74631
pod1	-0.00877659	-0.456461	-0.0134596	0.154035	0.0829744	0.237749
iav	0.0030411	1.57988	-0.0352169	0.964114	0.417592	0.672339
Nf-YC	-0.0249814	-1.48096	0.000162097	0.000714394	0.000347554	0.992836
xit	-0.0096404	-0.434337	0.00417696	0.562431	0.487046	0.87617
nonC	-0.0170544	-0.756677	0.0321491	0.0513551	0.0124306	0.0127228
CG14435	-0.0174521	-0.66576	0.0141685	0.0324238	0.0298877	0.281887
CG4557	-0.00882221	-0.617964	0.0204931	0.366761	0.0776788	0.169333
Cht11	0.0177782	-0.728122	0.00949028	0.36513	0.35928	0.776226
CG4558	0.0262811	-0.652398	-0.0177466	0.021382	0.238072	0.449429
CG14434	-0.0526531	-3.14284	0.0526531	0.000568813	0.00310591	0.250178
CG32732	-0.0418146	-2.43591	0.0474111	3.47264e-07	4.66102e-08	0.0132779
CG14431	-0.0234696	0.139875	0.0206217	0.356405	0.852774	0.524332
CG4586	-0.0401472	-7.18781	0.142112	9.23632e-07	9.61472e-06	0.0304988
CG3040	-0.0170411	-0.59635	0.0257617	0.190466	0.182234	0.17744
bou	-0.00769596	0.368314	0.0033521	0.709298	0.56201	0.901678
Inx2	0.042105	-0.000278383	-0.0239432	1.65468e-09	0.999218	0.0447292
cm	-0.0167212	-0.70139	0.00715418	0.152035	0.131685	0.721132
CG3032	0.0191877	-1.59769	0.0390902	0.574154	0.288386	0.531204
CG4593	-0.0140536	-2.08856	0.0387131	0.173174	9.74535e-05	0.0881344
CG12541	0.027365	2.0523	-0.0711918	0.369675	0.0290399	0.0753869
CG4607	0.130157	2.2857	-0.0567425	3.25678e-21	2.22599e-08	0.000467843
CG4615	-0.0119935	0.937246	-0.0550508	0.27883	0.0199207	0.00190717
CG4617	-0.0101407	-0.572531	-0.00858767	0.50982	0.385822	0.76354
CG8300	-0.00711552	-0.395076	0.00929018	0.622287	0.447558	0.67582
fz4	-0.00620351	-1.81053	0.0174134	0.487952	0.000297328	0.414245
CG9650	0.037594	1.67955	-0.0697129	0.165827	0.0631875	0.0696574
CG1677	-0.0238793	-0.898948	-0.0041414	1.00876e-09	6.65742e-07	0.599453
CG2059	-0.0249059	-1.24759	0.0449675	0.0287808	0.00278072	0.0114507
unc-119	-0.0160186	-1.10477	0.0146502	0.0185727	0.000179888	0.24725
brk	0.0646957	2.31841	-0.0815421	0.00944626	0.0028048	0.0116125
Atg5	-0.0103841	-0.371035	-0.0161989	0.379717	0.458302	0.455635
Dok	0.00226921	-1.70874	0.00054522	0.777181	0.000663162	0.979751
CBP	-0.0319023	-5.44333	0.0618385	8.15884e-07	1.3334e-05	0.240625
CheA7a	-0.102516	-0.799443	0.056895	1.05524e-05	0.23257	0.0593229
CG9657	-0.0195809	1.30807	-0.0157498	0.717033	0.383677	0.808021
CHES-1-like	-0.03563	-0.469145	0.0146366	1.28505e-06	0.0678483	0.190077
Hira	-0.019855	-1.18184	8.48679e-05	0.0164506	0.00423461	0.996225
NELF-B	-0.00305814	-2.01349	0.026714	0.814374	0.00598639	0.388776
CG12155	-0.0292932	-1.31043	0.0239256	0.00293527	0.00201041	0.191059
Pdp	-0.0262647	-0.845259	0.0148095	0.00123583	0.00825152	0.284164
Rab39	0.0161483	0.337081	-0.0171325	0.121517	0.353555	0.266375
CG1402	-0.0364858	1.18613	-0.0175534	0.399563	0.330956	0.742338
44166	0.103785	-3.3406	-0.0748739	2.50389e-99	0.0250803	0.233622
CG10932	-0.000430531	-1.51627	0.0201023	0.959461	0.000248618	0.251723
ubiquinone.3	-0.0265115	0.429756	-0.00289763	0.000509053	0.0677004	0.776456
p115	0.0179695	-0.529127	0.00655421	0.13674	0.258079	0.739118
RpS6	-0.0307344	-1.03133	0.0318866	9.75043e-90	1.08795e-73	6.4644e-39
bys	-0.0420849	-2.00797	0.040342	3.84481e-06	5.74812e-06	0.0346816
dpr14	-0.0226514	1.30132	-0.0181754	0.413465	0.0931168	0.588091
spidey	0.0263208	-0.586223	0.0201667	3.61565e-05	0.0115163	0.0366888
snz	-0.00711049	-0.932805	0.0270855	0.354899	0.00131894	0.0279013
Ykt6	-0.0269461	-1.18865	0.0298641	0.00231914	0.000703388	0.0474429
mahe	-0.0246958	-0.932694	0.0101733	4.28114e-09	1.22924e-07	0.182515
CG10778	-0.0155203	-1.24908	0.0173268	0.243037	0.0357377	0.496769
1.5	-0.00617852	-1.02827	0.0259145	0.367047	0.000131281	0.023065
Ubr3	-0.0290871	-1.73948	0.0494955	5.99655e-10	4.271e-19	2.49547e-09
sws	-0.0182228	-0.594404	0.0270183	5.90594e-05	0.000119729	4.298e-05
sn	-0.0320834	-1.26277	0.00508847	3.18034e-07	4.05109e-05	0.70485
Tbh	-0.00786641	0.583433	0.00978595	0.793678	0.500917	0.791023
CG2233	0.135347	2.14351	-0.0781338	0	7.00608e-188	3.96041e-156
1.6	-0.0154393	-0.343035	-0.015059	0.000174697	0.0441954	0.0423695
Upf2	-0.00884458	-1.56784	0.0475149	0.352615	4.33023e-05	0.00324477
CG2254	0.0770159	2.43491	-0.0761746	1.25846e-18	2.11003e-20	1.9021e-12
UbcE2H	-0.00940742	-1.83036	0.0257372	0.0119322	1.04705e-20	0.00202642
CG2258	-0.0152633	-0.368762	0.00208155	0.0823387	0.258815	0.882421
CG1575	-0.0417569	-3.13795	0.0647729	0.000101646	3.10017e-06	0.0234634
CG2260	-0.0421425	-2.71522	0.0589873	0.000159565	1.01515e-05	0.0246553
CG2116	0.00521325	-1.33949	0.0172374	0.607794	0.00496157	0.392416
CG10958	-0.00231939	1.82533	0.0307388	0.94567	0.0300473	0.387392
CG2120	0.0488243	0.931015	-0.0509195	0.190638	0.495755	0.37625
Smox	0.00821045	-0.0724908	-0.0051072	0.13035	0.712007	0.540556
CG17982	-0.0160516	0.115602	-0.00215761	0.417822	0.860929	0.939548
alpha-PheRS	-0.0353826	-1.54905	0.0331882	8.10349e-06	7.22964e-06	0.0257871
CG2129	-0.000390754	-1.80567	0.0197481	0.977696	0.0187071	0.544132
CG10959	-0.00562432	-0.793443	-0.00969871	0.70181	0.250601	0.744997
Gbeta5	-0.107478	-0.954252	0.0636409	3.99845e-05	0.204117	0.0605475
CG18262	-0.0151421	-1.53414	0.0348948	0.431376	0.066283	0.325573
Traf6	-0.0157019	-0.840994	0.00600779	0.160622	0.0745906	0.76755
GIIIspla2	-0.0174086	-1.99022	0.0672335	0.113133	6.50992e-06	0.000286694
CG2147	-0.0406452	-0.684627	0.0386848	0.00329935	0.124182	0.0445944
Trxr-1	-0.0209575	-0.825958	0.0213616	7.15009e-10	1.02489e-10	9.84257e-05
sni	-0.0358314	-1.19345	0.0360354	0.0020621	0.00668061	0.0574131
ubiquinone.4	-0.0330626	0.114399	0.00868734	1.98642e-14	0.395602	0.137541
CG1632	-0.0221177	0.426371	-0.0100581	0.660482	0.791569	0.885748
Corp	-0.06121	-3.64042	0.0747288	1.46491e-05	0.000232063	0.0771949
CG15343	0.0295586	1.11857	-0.0179858	0.487568	0.377565	0.734436
CG1636	-0.024519	-0.797742	0.0188884	0.00191782	0.00751406	0.141732
nAChRalpha3	-0.0373717	1.2675	-0.0202657	0.188515	0.111803	0.561721
CG10555	-0.042241	-2.31756	0.0349096	2.61277e-09	1.50841e-08	0.0486884
CG11190	-0.0130646	-1.22658	0.0398967	0.155948	0.000442089	0.0069876
Trf2	-0.0342853	-0.703709	0.0207701	2.78707e-12	6.81031e-05	0.00667173
Miga	-0.0339754	-2.1015	0.0509469	7.7731e-07	5.12955e-11	0.000191609
CG1440	-0.0157143	-0.872195	0.0265168	0.00261331	6.36518e-06	0.00130113
CG12123	-0.0055121	0.357638	0.00257194	0.78091	0.560337	0.921811
org-1	0.0336021	0.785562	-0.00531423	0.418459	0.530971	0.918863
CG15347	0.0739821	3.78748	-0.158733	1.97927e-25	8.98794e-61	7.50849e-59
Es2	-0.0182175	-0.880386	0.0234471	0.0874811	0.0287934	0.173723
Sptr	-0.0121592	-1.70155	0.0281326	0.27884	0.00188946	0.227185
CG32000	-0.0120523	-0.359062	0.012708	0.0179388	0.0428859	0.0939479
CG12116	-0.0472622	0.702282	-0.0388236	5.11267e-26	5.37886e-06	1.99639e-08
CG32017	-0.0255015	1.00528	-0.00289243	0.0567965	0.00690229	0.857328
Zyx	0.0142959	1.11863	-0.0427828	0.0670547	1.258e-05	9.42311e-05
CG32022	-0.0206325	0.384278	0.0125869	0.20315	0.418056	0.537055
CG32023	0.0862695	1.49783	-0.0346581	5.45329e-07	0.00440387	0.104216
CG32024	0.0558585	1.11476	-0.0355126	0.00906319	0.108511	0.217429
ghi	-0.0113609	-0.138929	0.00292572	0.371451	0.752902	0.877246
CG32039	-0.0112849	-0.520672	0.0131488	0.445586	0.333216	0.567767
CG32040	0.0281099	1.27451	-0.0241788	0.612189	0.437717	0.725423
CG32095	0.0220826	-0.642292	-0.00732751	0.142924	0.337425	0.795763
CG32099	-0.00824573	0.0625576	0.00231321	0.788863	0.951104	0.957754
CG32107	0.124604	3.78325	-0.150425	4.31593e-08	1.81088e-07	4.12566e-07
CG32112	-0.012853	0.708061	0.0243825	0.424741	0.103349	0.187993
CG32115	0.0917408	1.73955	-0.0650266	0.000899343	0.0562731	0.0811747
CG32121	-0.0674132	1.01618	0.00892581	0.00343465	0.0899426	0.737535
Nxf3	-0.0347133	-4.75935	0.075664	0.00117703	0.000206396	0.159131
CG32152	-0.0395111	-3.25153	0.0862234	0.0146437	0.00022493	0.0198755
3	0.0563711	-0.250919	0.00782108	0.00259256	0.711646	0.778751
otu	-0.00671207	-4.79424	-0.00675313	0.0651301	6.47315e-06	0.883574
CG32163	-0.0118083	1.01773	0.00570015	0.559799	0.0656887	0.8093
CG32170	0.043415	1.53101	-0.0279182	0.022056	0.00545843	0.22194
CG32191	0.036503	1.52407	-0.0555772	0.158868	0.0679582	0.115094
CG32195	0.0637772	0.920676	-0.0175866	0.00242175	0.163319	0.515967
CG32196	-0.00817185	-0.467081	0.022835	0.767425	0.61856	0.566908
PIP82	-0.0202319	0.564946	0.0205362	0.169579	0.165645	0.239678
CG32204	-0.0292932	1.20594	-0.00624905	0.466255	0.270426	0.895217
CG32212	-0.0374516	-1.52951	0.0430481	0.0272945	0.024808	0.14182
Nrg	0.0309708	1.32523	-0.0372011	1.6167e-05	2.34105e-09	6.73919e-05
Csas	0.00494674	0.710366	0.0113141	0.920873	0.614884	0.849403
CG32221	0.001386	0.955679	-0.0190456	0.940666	0.0899169	0.428596
CG32225	-0.0366013	1.15001	-0.00969068	0.221074	0.163378	0.787879
ubiquinone.5	-0.0242961	0.554658	-0.0166586	1.29442e-06	0.000574558	0.0175869
IntS4	-0.0205872	-2.57078	0.0587872	0.0401225	1.30834e-06	0.00858258
CG32243	0.0106219	-0.554982	-0.0149993	0.288631	0.221188	0.439653
CG12112	-0.0331551	-1.68012	0.0262898	0.00281929	0.00174964	0.25692
CG32267	-0.0255693	-0.262648	0.0204515	0.0415598	0.516551	0.240735
Trf4-1	0.00208461	-0.419893	-0.0233174	0.665077	0.0568284	0.0144306
CG32280	0.0116836	1.11746	-0.0197729	0.417445	0.00890338	0.274498
CG32281	-0.0362178	-1.1893	0.042659	0.137071	0.177415	0.260657
Drsl4	0.0220826	1.17457	-0.0355478	0.463867	0.215586	0.376145
CG32284	-0.000607107	1.75431	-0.0453473	0.983947	0.0447577	0.227202
spirit	0.0120402	0.171997	0.0205564	0.624871	0.816935	0.509483
CG33791	-0.112985	1.28857	0.128194	3.96722e-06	0.0168133	2.0916e-07
CG12065	0.015708	0.414446	-0.0123876	0.0782741	0.163018	0.324413
Vps11	-0.0405381	-2.69976	0.0514457	3.18625e-07	6.23605e-09	0.00967434
CG12081	-0.009935	-0.943821	0.0196461	0.343387	0.0235799	0.269033
tut	0.0179382	-0.601697	-0.00311457	0.215111	0.326403	0.904383
CG32368	0.0272705	4.64442	-0.195045	0.00854542	2.19885e-45	1.165e-40
Crag	-0.0187554	-1.1469	0.0209687	7.18077e-05	6.86849e-09	0.0134844
CG32373	0.100688	2.43779	-0.138952	0.000439171	0.0409796	0.00624662
jv	0.0517814	2.0816	-0.0403347	0.0393985	0.00319308	0.166254
Caf1-180	-0.0154928	-3.84446	0.0158122	0.00144581	3.78991e-08	0.59857
CG32409	-0.047562	-2.81405	0.065224	5.37175e-07	4.28519e-08	0.00293922
oc	-0.0295703	1.20491	-0.00119388	0.305079	0.119346	0.971574
CG42272	0.00179587	2.21227	-0.0291472	0.97241	0.104196	0.614146
CG12772	0.0284682	0.324013	-0.009648	0.0995123	0.579402	0.693849
Arv1	-0.0248823	-0.723826	0.0147991	0.117161	0.229175	0.568949
CG32448	-0.0603724	-0.637081	0.0485164	0.00630073	0.334976	0.0934923
CG32452	-0.00387144	-1.40438	-0.0159549	0.688878	0.0223811	0.550054
CG11284	-0.00870618	-1.00908	0.0108371	0.125483	4.15477e-05	0.303627
mthl14	0.10259	1.58675	-0.0393422	1.09961e-07	0.00771934	0.100686
Ppt1	-0.0280636	-1.08709	0.0418763	0.0895808	0.0641666	0.0956322
CG32483	0.0793807	0.166828	-0.0273939	1.22115e-05	0.819293	0.360721
CG32495	0.0268141	0.631268	-0.0081941	0.000676023	0.0106332	0.428378
CG32506	0.0577802	1.72468	-0.0383657	0.0136806	0.0123108	0.176696
Ogg1	-0.011843	-1.83696	0.0298178	0.501341	0.0397429	0.432119
stg1	-7.23439e-17	2.42169	-0.0449331	1	0.193509	0.571635
CG34120	-0.00374789	1.03975	-0.0100831	0.66693	3.24807e-05	0.344983
CG32523	-0.0224269	0.664056	-0.00524008	0.400335	0.403072	0.87874
CG32537	0.0343634	0.589808	-0.0520878	0.0254252	0.34475	0.0508465
Hexo2	0.0425015	2.17552	-0.0570762	0.000879297	3.91735e-09	0.000216291
CG32544	-0.03833	0.0898011	-0.000830486	0.084246	0.901803	0.97921
CG32551	-0.0860632	1.20471	-0.0300502	0.0546039	0.345168	0.60591
CG2004	-0.00359229	-1.39818	0.0561302	0.62603	1.74836e-07	5.48443e-07
CG32576	0.000609816	-0.150839	0.00847015	0.967838	0.769492	0.698398
CG32579	-0.00854102	-0.908615	0.0117979	0.436407	0.0463457	0.545157
CG1785	-0.0457475	-2.4807	0.0527144	8.07007e-10	2.57847e-10	0.00175799
drd	0.104047	1.61713	-0.0399638	8.60815e-07	0.012891	0.126401
CG32590	0.00168114	-0.644545	-0.000190163	0.94664	0.538161	0.996606
CG32599	-0.0226514	-0.806722	0.052167	0.682609	0.643018	0.481285
1.7	-0.0447526	-2.9981	0.0540412	4.51311e-07	1.85672e-07	0.0282343
CG1789	-0.0352645	-1.40991	0.0347922	0.00251301	0.00320091	0.0913962
Lim1	-0.00103826	2.52934	-0.0467853	0.970313	0.000571995	0.135396
CG32638	0.0265865	1.20153	-0.0472974	0.0147461	0.000881501	0.0020613
CG32640	-0.0391294	-0.983155	0.0330435	0.000151952	0.00835535	0.0404806
ssp7	0.202938	4.29238	-0.159893	1.55123e-56	4.10623e-27	1.34609e-24
CG12075	0.0264724	1.43862	-0.044307	0.190445	0.0219123	0.0951493
CG32681	0.0405465	3.04212	-0.0134075	0.492854	0.0407675	0.826664
Moe	-0.00677461	0.274533	-0.0126967	0.03448	0.0119116	0.00685964
CG32708	-0.0342259	-1.72837	0.0452935	0.0634691	0.0271357	0.176512
lawc	-0.02589	0.898303	-0.0357904	0.0130027	0.00818849	0.0164962
CG1885	-0.018654	-0.883865	0.0419709	0.386253	0.224841	0.175406
CG32726	-0.110591	0.209424	0.00343712	1.30691e-06	0.756646	0.912094
Rbm13	-0.0423124	-2.56182	0.0527103	1.36783e-06	8.65136e-08	0.0101312
CG32756	-0.0193789	-0.0577287	0.0272113	0.172751	0.892459	0.136288
Tlk	-0.0155435	-1.01776	-0.00452569	0.000359353	1.68342e-06	0.623561
CG32786	0.00869162	0.98362	0.0365049	0.76133	0.186035	0.241738
HIP	-0.02435	-1.4653	0.0476806	0.00131009	5.04503e-07	0.000121773
CG32808	-0.0509298	0.770025	-0.00506111	0.282222	0.569754	0.932525
CG32815	-0.0204929	1.11472	-0.0139052	0.33717	0.0664466	0.596287
CG32816	0.260833	6.24224	-0.27654	2.60777e-12	1.15149e-06	7.36565e-08
CG32817	-0.00183436	0.755258	-0.00859815	0.944217	0.338162	0.798256
Sdic3	-0.0195809	0.776798	0.00493132	0.302315	0.146413	0.830188
CG32850	-0.0219149	1.24549	-0.0233706	0.0424441	6.08133e-05	0.0829011
mRpS21	-0.0296407	-0.228029	0.0134359	0.0313224	0.616785	0.495818
CG32856	-0.0325787	-0.489198	0.0142642	0.137299	0.526982	0.670747
CG32857	-0.0307077	0.0841424	0.0039011	0.00102697	0.779901	0.765595
rdgA	-0.0218348	0.824706	-0.00868141	0.00577691	0.000375122	0.386621
CG15365	0.0484765	0.976534	-0.028587	0.125217	0.338547	0.500211
CG10970	0.00565557	2.23214	-0.00813858	0.930906	0.177613	0.907208
CG44325	0.0544124	1.34044	-0.0332994	2.11527e-05	0.000652096	0.0405928
CG7246	-0.0306651	-2.33431	0.0362615	0.0100457	0.000719623	0.220458
HP1b	0.00265371	-0.774155	-0.00626955	0.795554	0.097928	0.754373
APC4	-0.0248823	-1.44717	0.0241115	0.0431008	0.00947511	0.31474
CG6999	0.0142088	2.43125	-0.0195816	0.759275	0.0405032	0.694271
CG7033	-0.0296537	-2.04533	0.0265377	1.44149e-22	2.20744e-33	0.000288348
CG7766	0.00306022	-0.151143	0.0102709	0.501295	0.32526	0.114593
Bx42	-0.0293146	-1.90659	0.0412291	7.47168e-06	5.12767e-10	0.00166948
Arfrp1	-0.0219587	-0.64876	0.0162498	0.104369	0.191985	0.447676
AP-1gamma	-0.00495199	-0.803959	0.0108955	0.359283	0.000236444	0.242814
fend	-0.0102861	-0.905388	-0.025907	0.30949	0.111099	0.298132
CG7065	-0.00317316	-0.438577	-0.0040075	0.776614	0.325283	0.833996
fh	-0.0152195	-0.186847	0.00187282	0.466406	0.800055	0.952995
Bap111	-0.00956386	-0.718078	-0.000710736	0.0844897	0.0023619	0.94427
His3.3B	-0.0121632	-0.200888	0.000121782	8.77668e-07	0.0236505	0.97456
Ost48	-0.012642	0.0162539	-0.00638754	0.0599114	0.945046	0.529912
Zpr1	-0.0294872	-1.40733	0.0353873	0.0144953	0.00438406	0.0949881
CG12057	0.0151569	-0.181813	-0.0562874	8.97153e-06	0.334457	8.90704e-12
CG12056	-0.0132018	0.127569	0.00498062	0.567279	0.863164	0.875344
CG12106	-0.00615017	-0.570979	-0.025519	0.725446	0.506545	0.495884
CG31030	-0.0141911	1.83157	-0.0336485	0.486165	0.00101649	0.161518
CG34133	-0.0088319	-0.303959	0.0166278	0.19913	0.189158	0.0919039
CG31041	-0.0262349	2.21479	-0.107698	0.037025	4.51802e-07	6.58614e-08
CG12118	-0.0400021	0.177662	0.0388539	0.00118763	0.597487	0.00767539
CG31053	-0.00463384	-0.474978	-0.0188429	0.891595	0.755934	0.775951
su.2	0.144815	2.61524	-0.104058	5.60901e-34	4.29748e-11	6.44381e-11
CG31076	0.0355373	1.06023	-0.0220184	0.476589	0.488404	0.730352
CG31077	0.0471046	-0.14243	0.0117116	1.90894e-08	0.620862	0.323127
SmydA-9	-0.0520726	0.213261	-0.000644134	0.000427516	0.646673	0.975011
CG31106	0.0669253	1.50695	-0.0496029	1.77069e-05	0.00251921	0.0160389
CG31111	-0.0180025	-2.05948	0.047518	0.432633	0.0596178	0.304187
CG31125	0.0030411	2.66524	-0.0302722	0.964114	0.120539	0.677038
Obp8a	-0.0367065	0.618944	0.0218325	0.530267	0.695416	0.750073
Wsck	0.00935625	-0.908085	0.0284248	0.495153	0.0783385	0.188839
Slimp	0.0190863	-0.80824	0.0130192	0.293004	0.272412	0.673364
CG31157	0.136732	4.0173	-0.109896	0.00137084	0.000751927	0.0199401
CG31198	0.118686	2.6337	-0.124938	0	3.66206e-150	9.91261e-197
alpha-Man-Ic	-0.0140131	-0.0634216	0.022644	0.707434	0.956006	0.644373
CG31205	0.053021	1.18786	-0.0394587	6.275e-10	1.98884e-05	0.00065378
t	0.0304413	1.61005	-0.0369002	0.0184447	2.15096e-05	0.0202963
CG31229	-0.0221934	0.143192	0.0114349	0.192586	0.78497	0.612838
CG31251	-0.0143348	-0.957369	0.00648509	0.459312	0.259036	0.859052
CG31267	0.0231557	-0.00834112	-0.00900123	0.210972	0.990202	0.753192
CG31269	0.0899362	-0.22439	-0.00460609	0.080236	0.911843	0.955188
CG31279	-0.119022	-1.13121	0.134016	0.0308354	0.386242	0.0241899
CG12121	0.0208788	0.807042	-0.0242564	0.00310803	0.00040622	0.0119564
CG31288	0.103652	1.61033	-0.0496601	5.5466e-10	0.00252408	0.0210847
CG31313	0.176853	2.54096	-0.0761214	1.04149e-41	2.89923e-10	1.32932e-06
HEATR2	-0.0242097	-0.603304	0.103845	0.260269	0.276712	1.08904e-05
CG31321	0.0202034	1.07879	-0.0303765	0.449698	0.197737	0.391548
CG31323	0.00409744	1.77502	-0.0652952	0.790076	0.000238618	0.00180315
mxc	0.00468499	-1.96012	-0.00811097	0.472047	7.35645e-05	0.702772
CG31360	-0.0281967	0.0661893	0.0316867	0.210092	0.918272	0.253278
CG31373	-0.000621444	0.363979	-0.00378833	0.96023	0.360936	0.823501
Dsor1	-0.0246625	-1.20658	0.0101533	0.00151218	0.00079982	0.514688
Gba1b	0.129369	1.66794	-0.0351524	2.08413e-10	0.00698928	0.15133
Takl1	0.106032	3.89832	-0.163039	1.30763e-05	9.14197e-07	8.8914e-07
CG17754	0.00602098	0.0334872	0.00607713	0.559787	0.921786	0.673781
CG31436	0.0493385	1.77571	-0.0563019	0.0262863	0.0097287	0.049682
ric8a	0.00457137	-0.467801	-0.0139707	0.674546	0.322577	0.491219
CG31446	0.077198	2.8829	-0.137319	0.000595627	0.000368465	7.13811e-05
CG31454	0.0111191	1.22163	-0.0760835	0.820387	0.519245	0.359987
CG31460	-0.0195809	-0.22839	0.00627827	0.436972	0.793863	0.867693
CG31467	-0.0354626	1.89348	0.036717	0.49035	0.124298	0.490874
CG31538	-0.0195809	5.37474	0.038645	0.730976	5.48446e-05	0.497878
CG31548	0.00502692	-0.24207	0.00870097	0.668106	0.554304	0.615739
Cfp1	-0.00573708	-1.35506	0.0249015	0.563551	0.00201834	0.181063
CG16892	-0.0435614	-1.56446	0.0100955	1.25622e-05	0.00283087	0.660898
dpy	-0.0129492	1.13811	-0.0189108	0.19685	9.12789e-05	0.131131
mRpL27	-0.026059	-0.438024	0.0160729	0.0923214	0.412953	0.486316
lz	0.00773349	1.72998	-0.0613681	0.839408	0.146072	0.231721
CG33057	-0.0242097	-0.494205	0.0396435	0.426015	0.600653	0.326144
CG33062	0.118261	2.71716	-0.097173	0.0347008	0.122968	0.172945
Bsg	0.023417	0.901275	-0.0303474	1.19936e-09	7.33292e-13	1.1381e-08
CG43394	0.0455908	1.3581	-0.0420098	0.00109638	0.00206784	0.0224931
dtr	-0.0341409	2.16078	0.0783619	0.571202	0.125658	0.198669
CG33082	-0.0298637	-0.388432	0.0149896	0.307301	0.697967	0.729359
CG31636	0.159318	3.10258	-0.133767	4.59312e-06	0.00951324	0.00555244
CG31643	-0.0071918	-1.43547	0.0296975	0.620422	0.0240784	0.270655
CG34449	0.00419503	0.318804	-0.0310598	0.561188	0.242938	0.0083515
CG34126	-0.00388086	-0.548635	0.013282	0.560101	0.0252836	0.203139
Nnf1b	-0.0105776	-2.45151	0.0400931	0.618592	0.0534073	0.454225
CG31674	0.0416615	0.893589	-0.0287679	0.0778138	0.248373	0.373679
CG31675	0.00781554	1.13797	-0.013362	0.78755	0.173277	0.705808
CG31687	-0.0338558	-0.768703	0.0284056	0.00457281	0.0660834	0.115826
CG33127	0.120767	2.91671	-0.126927	1.63596e-41	2.03233e-21	8.70888e-24
BCL7-like	-0.0221577	-2.84566	0.0389345	0.0208686	2.9599e-05	0.179245
CG31704	0.120927	6.78517	-0.182068	0.000146947	3.35991e-16	3.42035e-08
CG31710	0.0338957	1.1315	-0.0287559	0.187341	0.156183	0.389661
Apf	-0.0133604	0.288255	-0.00596335	0.592508	0.723334	0.864982
CG31715	-0.0132437	-0.157842	0.00387296	0.270226	0.704619	0.82859
CG43672	-0.0268678	-0.50953	0.0125692	0.275289	0.565409	0.743014
CG31717	0.00900033	0.472553	-0.0111215	0.552869	0.337802	0.595241
CG33178	0.04188	0.399245	-0.00452106	0.0218958	0.503515	0.855022
mthl15	0.02841	2.02265	-0.0704312	0.203981	0.00344227	0.0166861
CG33181	0.0135748	0.44917	-0.0434397	0.00701144	0.0243466	4.50164e-07
K	-0.0161439	3.75414	-0.0244436	0.783124	0.00747132	0.683701
CG31769	0.0925644	1.37537	-0.030127	8.4939e-18	3.35362e-05	0.024458
CG31800	-0.0216106	-0.224011	0.0253768	0.174769	0.653258	0.235125
CG31809	-0.0137342	0.339962	0.00859319	0.71964	0.768132	0.861846
CG31812	-0.0195809	-0.163295	-0.000565026	0.608268	0.904115	0.99231
CG31814	-0.0214633	1.67644	-0.0204373	0.620744	0.149047	0.683842
CG32700	-0.0248823	1.73624	-0.0076088	0.333519	0.00888486	0.790424
RpS28b	-0.0246997	-0.542131	0.017862	6.64579e-31	5.9939e-13	3.66414e-08
CG31832	0.0516166	1.62087	-0.0623211	0.167818	0.186752	0.226182
mRpS23	-0.0251206	-1.08152	0.0238788	0.0373804	0.0249272	0.249591
CG15317	0.0129432	-0.685195	-0.0129432	0.548736	0.497961	0.76429
CG31849	-0.0144849	-1.02977	0.0031639	0.403141	0.197462	0.92688
CG31855	-0.0190517	-1.44474	0.051866	0.151462	0.00360195	0.0135862
LPCAT	-0.0229197	-0.824096	0.00622577	0.00325393	0.011037	0.657478
Qtzl	-0.0480459	-1.09268	0.0296192	0.00270838	0.0719419	0.263185
Ada1-2	0.0081319	0.248852	-0.030112	0.610785	0.685681	0.254914
CG31875	-0.170022	-4.69447	0.234135	1.42792e-08	1.88737e-08	4.96117e-10
CG31897	-0.016335	1.94528	-0.0185933	0.685249	0.0634512	0.679591
CG31898	-0.0204697	-1.59381	-0.00121416	0.234309	0.120857	0.978336
Mur29B	0.0640851	4.59025	-0.196841	4.50488e-31	5.212e-143	6.76742e-139
Gga	0.0148159	-0.164202	-0.0144965	0.0835323	0.628441	0.315341
CG31915	0.0054381	-1.68919	0.0330354	0.693394	0.00956958	0.227066
CG31922	-0.00492281	0.643227	-0.0219725	0.908682	0.646564	0.715977
Lst8	-0.0415682	-1.618	0.02473	1.18461e-05	0.000333598	0.207352
Rrp40	-0.0473005	-2.29559	0.0685961	0.0110763	0.00425151	0.0456661
LysRS	-0.0204869	-1.98097	0.0296554	0.00015072	7.09082e-12	0.0163404
CG31950	0.00343847	1.97466	-0.0191463	0.892376	0.00314302	0.499044
CG31955	0.0106887	1.7333	-0.0381395	0.699771	0.0285631	0.256858
CG31957	-0.0370486	-1.19324	0.0473936	0.0226822	0.0369588	0.053806
TBCC	0.00280351	-0.209155	-0.0106999	0.812952	0.650074	0.587808
CG42797	-0.0131527	-1.26477	0.0300651	0.0679921	1.88564e-05	0.016808
CG31975	0.0769734	2.74423	-0.0957018	0.0780714	0.0401538	0.0838628
CG31997	0.0650391	1.53241	-0.0343044	1.31467e-07	3.43182e-05	0.0238315
Ptpmeg2	0.00607445	0.153023	-0.0124531	0.276822	0.439416	0.140274
btd	0.00720409	1.1988	-0.0470011	0.889982	0.48226	0.522255
Sp1	-0.0401988	1.01873	-0.0409271	0.0209107	0.0694141	0.101004
CG1354	-0.0186417	-1.50818	0.0365288	0.00105529	4.07319e-10	0.000374802
CG32698	0.0043702	1.2925	-0.0431241	0.814204	0.0270104	0.086112
Ser7	0.0652626	1.20989	-0.0213566	3.02723e-05	0.0106234	0.270581
CG32695	0.0901929	0.521001	-0.0099728	2.9849e-09	0.305581	0.627094
CG15247	-0.0648471	-0.560782	0.0306034	6.1102e-06	0.221208	0.130382
CG1468	0.13494	1.53429	-0.0270482	7.08404e-34	5.26188e-06	0.0418773
CG9686	-0.00195553	1.0333	-0.0055778	0.878195	0.00430644	0.717259
CG9689	0.0719198	2.83384	-0.0431964	0.0423179	0.00268148	0.259751
CG9691	0.0752912	1.51861	-0.0266498	2.58477e-18	2.40411e-09	0.0100455
Idgf4	0.0666453	1.0677	-0.0379447	1.27812e-97	7.07753e-24	3.93266e-18
CG1791	-0.00842632	-0.0238919	0.0140228	0.821788	0.98402	0.782696
CG1889	-0.00655902	0.751599	-0.00762256	0.818563	0.379147	0.83486
CG32694	0.0448048	1.5936	-0.0419261	5.50882e-06	8.5748e-08	0.000722681
CG2990	0.0127731	-3.70027	0.0135232	0.304069	0.033078	0.853677
Cht6	-0.0181565	0.332059	-0.0223114	0.630514	0.802691	0.700056
Yp2	0.201547	-4.4629	-0.0982586	0	7.22355e-06	0.0144014
Yp1	0.243695	-3.95512	-0.107174	0	9.45792e-11	9.95569e-06
CG15312	-0.093501	-1.88911	0.0452357	9.04504e-23	3.53764e-06	0.012937
ZAP3	-0.00593618	-0.779712	0.0209766	0.353457	0.00116636	0.0397822
CG2972	-0.0401904	-2.64933	0.0651667	8.86217e-07	2.08905e-10	0.000236604
CG2974	-0.0025792	-0.767074	0.00817566	0.876627	0.258028	0.777416
RhoU	-0.0430889	-0.722441	0.0312255	0.0685086	0.366034	0.368317
CG43902	-0.043882	1.229	-0.0136536	0.0648783	0.0598208	0.634056
CG15309	0.0213455	0.375988	-0.0236311	0.0296951	0.285915	0.113801
ATPsyndelta	-0.0122448	-0.0402723	-0.00525295	0.0210478	0.830373	0.516783
CG34408	0.00420088	0.0705501	-0.00946552	0.582761	0.795395	0.414939
Hk	-0.0365854	1.78794	-0.0382617	0.000310748	1.46933e-10	0.00179526
alpha-Man-Ia	0.00169662	0.846387	-0.0355507	0.842355	0.00307558	0.00391478
CG2909	-0.0116246	-0.535058	0.0203778	0.447856	0.317782	0.372359
Gip	0.00767805	-0.992178	0.0306165	0.347724	0.00140739	0.0188208
CG43740	-0.00897718	1.96508	-0.0420246	0.676404	0.000939665	0.100341
1.8	-0.0193903	-1.75614	0.0415934	4.09315e-07	7.33676e-25	9.39333e-09
CG17841	0.0371667	0.319667	-0.0102301	1.53855e-14	0.0528466	0.137348
Psf3	0.0078659	0.582517	-0.0105579	0.333687	0.0235303	0.333629
CG32683	-0.0373014	0.85101	0.000763263	0.458194	0.543981	0.990037
nocte	-0.00917765	-1.87313	0.0302519	0.0159366	9.78008e-22	0.000264003
CG2889	-0.00348745	0.316328	-0.00640326	0.829136	0.549201	0.776843
PPP4R2r	-0.0222005	-0.98572	0.00913361	0.00129229	0.00092381	0.477677
CG32687	0.110479	1.10326	-0.0300739	1.29748e-48	7.27325e-06	0.00228844
spri	-0.0162031	-0.91528	0.00459779	0.0165213	0.00194373	0.718293
Hmr	-0.00255307	-1.59699	0.00358837	0.765949	0.00130867	0.866151
CG2124	-0.01034	-0.927182	0.0232666	0.677417	0.333677	0.568837
CG1628	-0.0127452	0.5998	0.00125055	0.423588	0.202727	0.950591
CG43347	-0.0353871	0.807861	0.0303804	0.0825146	0.125878	0.183281
X11Lbeta	-0.0178732	1.47853	-0.0224105	0.333581	0.00389737	0.310853
POZ	-0.0203489	-0.603681	0.0240922	0.00331042	0.0119369	0.0192104
Atg8a	0.0183979	0.698165	-0.0128703	5.668e-08	5.12393e-11	0.00408961
Rph	-0.0127004	1.46907	-0.0159433	0.759667	0.195265	0.743289
stx	-0.0155434	-1.05191	0.0190096	0.000408533	6.5921e-09	0.01435
CG15211	0.048506	1.71732	-0.0538736	0.00159481	0.000306047	0.00669228
sesB	-0.0213073	-0.408106	0.00540063	8.45337e-36	6.90501e-11	0.0457785
Ant2	-0.0336395	3.23155	0.0376993	0.452548	0.0020055	0.404347
Imp	-0.0419882	-0.72004	0.0344368	1.53406e-24	1.27324e-07	5.59553e-09
CG15209	0.0111651	1.38853	-0.0410299	0.419854	0.00106576	0.0234972
CG17333	0.0292598	0.260339	-0.00436939	0.0245138	0.549766	0.81031
CG2202	0.0152749	-0.175879	-0.0112584	0.109461	0.636031	0.475561
feo	-0.0322875	-2.51242	0.038068	6.75429e-09	2.05608e-13	0.0094357
sofe	-0.0215865	-1.44955	0.0659391	0.0271511	1.53976e-05	3.28233e-06
CG2186	-0.01477	-0.223004	-0.0100249	0.0471543	0.43612	0.419169
CG2157	0.0701599	1.67768	-0.0348666	0.00662297	0.0276205	0.262724
CG1637	0.0264462	0.213972	0.000471151	6.65228e-06	0.268935	0.953587
Ork1	0.0112556	-0.720432	-0.0337603	0.191376	0.138089	0.108942
CG1582	-0.0207512	-1.46376	0.0524639	0.00362076	4.04877e-08	3.45508e-06
CG43901	-0.0181905	1.1226	-0.0103096	0.490333	0.129925	0.746878
v	0.0826165	0.139206	0.0249522	0.000280397	0.844022	0.380069
CG2145	0.0622159	0.474035	-0.0055608	1.80253e-08	0.188969	0.706702
Myo10A	-0.0192989	0.193593	0.00551224	0.250513	0.713403	0.808101
CG42339	-0.0213493	1.71185	-0.0302894	0.611605	0.137295	0.543979
SmydA-4	-0.0741225	0.621215	-0.00430396	0.0183843	0.493308	0.915831
CG1552	-0.0378468	0.854312	-0.0136076	0.11296	0.223753	0.658419
CG1545	0.00207972	0.332078	0.0158951	0.970313	0.841077	0.820356
CG15203	-0.01357	0.524088	0.000630075	0.561905	0.455995	0.983336
sev	0.0457838	1.3458	-0.0320908	0.000100554	0.000170933	0.0310361
Vago	-0.00623993	1.63411	-0.0769914	0.686701	0.00207475	0.00100647
CG2076	-0.0468375	-1.65437	0.0744412	1.02601e-40	4.02195e-44	2.01332e-48
CG2061	-0.0151637	0.367679	0.0179965	0.244963	0.328986	0.263632
CG42249	0.0064652	2.91339	-0.0892345	0.320274	6.09343e-57	1.19694e-29
Hsp60A	-0.0207287	-1.51882	0.0425178	2.46813e-11	2.77617e-33	2.49023e-15
CG11122	-0.00637764	-1.06766	0.0238402	0.371906	0.000209635	0.0512089
Rpt3	-0.0287564	-1.44585	0.0344144	4.8374e-08	5.30609e-11	0.000271911
Klp10A	-0.0250399	-1.39437	0.0411404	3.806e-09	6.86915e-17	7.83204e-09
CDK2AP1	-0.016225	-0.964278	-0.00634744	0.0804073	0.0321641	0.745464
CG15199	0.0088893	3.75596	-0.131719	0.695393	7.12861e-09	3.10432e-06
CG15202	-0.00433323	1.92927	-0.0529541	0.85838	0.00589607	0.0798589
CG15201	-0.00529425	1.3283	-0.0244517	0.680276	0.000328357	0.122981
3.1	0.0121561	-0.199099	-0.00566081	0.25655	0.622621	0.741549
rtv	-0.00873727	0.714522	0.00584778	0.851437	0.592026	0.918115
Dlic	0.00452854	-0.583922	-0.000852099	0.323982	0.00197691	0.915632
antdh	-0.139957	-1.18793	0.065297	2.93497e-06	0.173789	0.105059
CG44422	-0.00917249	1.40758	-0.0258325	0.719577	0.0530827	0.408883
1.9	-0.0157827	-0.626296	0.0164449	0.191841	0.157537	0.386435
CG1657	-0.0209822	-1.1099	0.0212061	0.00108005	2.75352e-05	0.0620604
Kap3	-0.0106781	-0.869249	0.00343332	0.147816	0.00679613	0.803681
CG34348	-0.0189911	-1.24578	0.0258859	0.11784	0.0141704	0.233535
GCS1	-0.0143263	-1.01547	0.0246486	0.114119	0.00428599	0.104192
CG1738	-0.0305581	-1.22507	-0.0038805	0.0353164	0.105648	0.906971
CG11752	-0.00530595	0.824988	-0.0319778	0.653029	0.0337834	0.0570017
CG1737	-0.00441021	-1.53832	-0.00216471	0.405379	1.03557e-06	0.873145
dsh	-0.0151598	-0.666288	0.025435	0.0515537	0.0148352	0.0293044
Pa1	-0.0193907	-0.929156	0.00951436	0.159695	0.110707	0.704928
hop	-0.00198813	-1.39099	0.0127411	0.755647	1.03339e-05	0.342822
Tim8	-0.0250417	-0.627667	0.0188298	0.0111765	0.0763823	0.21723
dlg1	-0.00459599	0.452053	-0.0176646	0.410086	0.0155757	0.0279814
Gs2	0.0762052	1.81095	-0.0576718	4.71497e-54	7.13516e-32	8.49836e-20
Evi5	-0.00627727	-0.120506	0.00666135	0.44832	0.668091	0.578808
Sk1	0.0416326	1.52221	-0.0443115	0.0741666	0.0340567	0.140284
HP5	-0.0287236	-2.87423	0.0503889	5.77574e-05	4.04814e-10	0.0098432
Cyp4g15	0.0114341	0.576407	0.00204705	0.511221	0.270835	0.926078
Uba5	-0.0243434	-1.36791	0.0236007	0.00584652	0.000464121	0.160057
Spase25	-0.00207946	0.808584	-0.0262479	0.782345	0.000842461	0.0117266
Drak	0.00989848	-0.472169	-0.0107049	0.138774	0.0974739	0.378631
CG1572	0.0257762	1.1922	-0.0244466	0.0062609	2.54817e-05	0.0398837
PGRP-SA	0.0925902	3.14411	-0.0848019	0.00340165	0.000434916	0.0192528
RpII215	0.0116862	-1.13224	-0.000189725	0.013484	1.74002e-06	0.984952
CG11699	-0.0201877	0.234785	-0.0117254	0.0668475	0.530119	0.4702
Kmn1	-0.00323056	-1.08664	-0.0181809	0.883239	0.384052	0.737221
CG11696	-0.026059	-1.92557	0.0344062	0.0128362	0.000238002	0.124988
CG11695	0.00203035	-0.879178	0.0270553	0.894523	0.124986	0.26278
nod	-0.0107631	-1.8826	0.00725964	0.155475	7.88901e-05	0.723405
CG1561	0.0362646	1.80282	-0.0367335	0.00235227	1.21919e-07	0.00977134
rho-4	-0.008389	0.22706	-0.0217205	0.299245	0.439708	0.0878124
CG2247	-0.00603624	-1.56815	0.0198729	0.353903	1.29414e-06	0.149328
CG1703	-0.0395939	-2.25686	0.0640756	6.56258e-13	2.25775e-20	7.07067e-10
RPA3	-0.0274334	-2.60822	0.0490987	0.0254953	0.000261498	0.105684
Met	-0.0251126	-0.416155	0.00409172	0.01926	0.294221	0.812001
Ptp10D	-0.0094523	-0.486368	0.0213778	0.237055	0.0766957	0.06759
CG2371	-0.0195809	-1.00972	0.0133857	0.147142	0.0765839	0.585588
bif	-0.017437	-1.3564	-0.000393709	3.91445e-08	1.98436e-15	0.957612
PhKgamma	0.00993562	0.467221	-0.013281	0.0676553	0.0090439	0.0806862
FucT6	-0.0189531	-0.325568	0.00594926	0.0324102	0.303838	0.663011
Amun	-0.0190791	-1.36214	0.0165561	6.83491e-07	3.64001e-14	0.0322699
prtp	-0.0267482	-0.372817	0.0149085	1.53858e-05	0.0777931	0.10248
Tango10	-0.0145321	-1.98506	0.034878	0.0525133	2.64635e-07	0.0331614
CG15221	0.0555891	1.83029	-0.0747317	0.0722147	0.0752147	0.0840328
CG9360	-0.00303204	1.03772	-0.0394827	0.912246	0.246788	0.308273
Karl	0.0903309	0.811607	-0.0433354	0.00567368	0.501147	0.379892
CkIIbeta	-0.00961885	-0.356909	-0.004599	0.0486219	0.0595593	0.573042
Hsc70-3	-0.025489	-1.68772	0.0555932	5.84501e-38	3.54901e-105	4.00431e-64
CG1578	-0.0407799	-1.41795	0.0226968	7.77306e-16	4.11764e-10	0.0215012
rudhira	-0.0205782	-0.198467	0.00234926	5.88515e-05	0.270906	0.763019
p24-1	-0.022844	-0.000324635	-0.00126941	0.0104229	0.999146	0.923026
CG10347	-0.000972482	-0.0993907	0.0216998	0.946277	0.826622	0.258312
ATP7	0.00926178	0.00519279	0.0206419	0.253834	0.983593	0.0517609
CG2025	-0.0224462	-1.97986	0.0546042	0.00403229	6.28009e-09	0.000152765
CG1847	-0.0178908	-0.716293	0.00381784	0.191796	0.202168	0.874939
CG11802	-0.0169874	-1.17038	0.0310935	0.126489	0.00749932	0.0956369
CG15739	0.0505859	2.24002	-0.0787111	0.00113705	3.39682e-06	0.000101966
CG10352	0.0855764	3.71158	-0.119516	0.018901	0.000395388	0.00546195
CG10353	-0.00505	0.0221967	0.00285091	0.55359	0.937939	0.814863
SelG	0.000966602	0.286416	0.00201735	0.924347	0.374457	0.882978
CG1840	-0.0280807	-0.132934	0.0132066	0.254128	0.867666	0.701837
sicily	-0.0160397	-1.52078	0.0742993	0.127501	1.64846e-05	5.52794e-07
wisp	-0.0243792	-6.00242	0.0880691	1.487e-19	4.59414e-30	5.17911e-05
Upf1	-0.0224183	-1.27895	0.0382841	0.00075739	6.80238e-07	0.00049149
pot	0.031528	1.29235	-0.0261384	0.0209025	0.0014853	0.124643
Sclp	-0.0232148	0.673798	-0.0115873	0.0931069	0.11038	0.526843
CG10362	0.00376659	1.10885	-0.0150159	0.902405	0.213854	0.692107
cac	-0.00980326	1.84384	-0.0341011	0.391304	4.11322e-09	0.0114215
fw	0.0336021	1.43419	-0.0263387	0.567241	0.402544	0.712728
CG1806	-0.0102505	1.42107	-0.0299871	0.725257	0.0908698	0.407625
CG1492	0.00595684	0.336799	-0.031924	0.79532	0.698468	0.39419
regucalcin	0.0770825	3.90777	-0.113815	7.28384e-15	3.66967e-46	4.05995e-24
Chrac-16	-0.0261502	-1.90321	0.0177778	0.0253156	0.00440704	0.538073
CG15735	-0.0158203	-1.47618	0.0257106	0.0227675	3.10171e-06	0.0570958
Tango4	-0.0481824	-2.33427	0.0492417	1.51257e-07	6.29251e-07	0.0147682
Usp7	-0.0196402	-0.936478	0.0379952	1.0064e-05	1.91196e-09	1.07792e-08
Cyp311a1	0.00915367	1.29834	-0.034589	0.685585	0.0583985	0.237075
Muc11A	0.0730681	1.76838	-0.0580049	3.39999e-82	4.24431e-49	9.21161e-32
Ten-a	-0.0359101	1.78909	-0.040411	0.00378936	1.91812e-07	0.00744136
Pkcdelta	-0.0561448	0.461241	0.0120737	1.05435e-05	0.19923	0.445947
Rab40	-0.00325667	-1.17402	0.0170435	0.744111	0.00750413	0.361203
CG42258	-0.00367778	0.451225	-0.0180558	0.547934	0.0282073	0.0411003
CG2556	0.0579784	0.28595	-0.0321451	1.12533e-10	0.421652	0.0301063
CG43921	-0.0250931	0.434045	0.00336524	0.140494	0.395426	0.87887
CG11138	-0.0251002	0.173401	-0.0106195	0.00118597	0.512295	0.356942
LIMK1	-0.01401	-0.601028	0.0344084	0.0802137	0.0224943	0.00212141
CG1824	0.00307067	0.236312	-0.0198262	0.754115	0.504279	0.191595
Sec16	-0.00259255	-1.66874	0.0357377	0.583193	1.06256e-14	8.44683e-05
CG1463	-0.043082	-0.908664	0.0212933	0.0013514	0.0749807	0.338585
CG2543	-0.034631	-1.26002	0.0391462	0.175492	0.193176	0.347222
Aven	-0.0144979	-0.738792	0.00156948	0.481472	0.393754	0.966506
CG2540	-0.00132124	-0.564352	-0.00696125	0.937393	0.429983	0.82061
Tomosyn	-0.00225081	0.774578	-0.019306	0.727226	0.000129832	0.0260774
CkIalpha	-0.00656067	-0.264403	0.00131507	0.0893447	0.0601373	0.827214
Tis11	-0.0142549	-1.02066	0.0185175	0.0119116	1.11493e-05	0.062471
Smr	-0.0339492	-0.607976	-0.0182143	1.9264e-15	0.0020433	0.0368522
CG4004	-0.0195809	-0.653078	0.015016	0.290675	0.343125	0.612159
ade5	0.131341	-0.6392	0.0301443	3.76436e-96	0.00596156	0.000949229
CG12717	-0.0175504	-2.77337	0.0573508	0.108394	1.41354e-05	0.0326098
CG3812	0.00509525	-0.155639	-0.0290501	0.702712	0.789081	0.248056
Pde9	0.0233623	1.20969	-0.0215951	0.171524	0.0167093	0.309397
CG3775	0.149835	1.81343	-0.0600381	6.69821e-26	9.32663e-05	0.00107566
CG32649	-0.0277114	-0.798341	0.0275706	0.00956355	0.0363623	0.0929013
CG4407	-0.0110365	-1.17848	0.0206471	0.289223	0.00802906	0.276261
CG4404	-0.0792424	-1.41292	0.0497799	2.25123e-25	2.04246e-07	3.47288e-05
mRpL49	-0.0216212	-1.16584	0.0242024	0.130026	0.0470895	0.336598
Brms1	-0.0249649	-1.11029	0.0172754	0.0041275	0.00257777	0.276984
CG4645	0.0122077	0.129716	-0.0159528	0.27256	0.749735	0.356818
fne	-0.00100558	2.08255	-0.0416434	0.914963	5.5772e-16	0.000152282
rad	-0.012511	1.68699	-0.0238266	0.622024	0.014357	0.420932
hep	-0.00987776	-0.54084	-0.00625824	0.0956369	0.0287869	0.557796
lic	-0.0126837	-1.88346	0.0300836	0.0652511	1.06892e-07	0.0458323
CG2200	0.0194721	0.101052	-0.0145734	0.128811	0.829945	0.464474
CG43313	-0.00920979	-1.79215	-0.00399662	0.314725	0.00359294	0.880715
CG15717	-0.0123948	-2.64149	0.0673292	0.194211	6.03971e-08	0.00093344
MFS10	0.0317531	1.94109	-0.0442131	0.0275621	2.45714e-06	0.0104571
CG32645	0.0405465	0.0193167	-0.0054118	0.267798	0.988305	0.921353
CG4332	-0.0230823	-2.14084	0.0402318	0.00449967	4.07797e-07	0.0253737
Bap60	-0.0249178	-1.90433	0.0231533	1.24152e-05	9.61958e-10	0.0839635
CG12096	-0.00928401	-0.274821	0.00954249	0.444744	0.514773	0.596754
CG2453	-0.0396626	-1.30375	0.0535835	0.00533377	0.00870448	0.0120621
sno	-0.0322397	-1.29874	0.0656727	1.0568e-05	6.14638e-08	1.32583e-10
REG	-0.0395476	-1.76589	0.0518751	2.06264e-13	8.89219e-16	3.62207e-08
mew	0.0262528	1.22676	-0.0366174	0.0256319	0.000877972	0.0186931
HDAC4	-0.0152223	-0.176376	-0.00658455	0.0262657	0.487429	0.548939
CG15743	-0.0411118	-0.966228	0.00660182	0.00112763	0.0756904	0.782082
CG1764	-0.00760649	-0.173749	3.06264e-05	0.673048	0.78741	0.999115
CG1622	-0.0333851	-2.0862	0.017458	3.10476e-06	2.25946e-06	0.362222
IP3K2	-0.0101875	1.12662	-0.028053	0.353949	0.000678907	0.049957
CG15747	-0.0223782	-1.3342	0.0422165	0.113285	0.0138177	0.0673885
Syt12	-0.0122695	1.36391	-0.0124687	0.774363	0.245529	0.804478
CG1640	0.0481654	0.824837	-0.0250561	1.12036e-22	3.14889e-07	0.000184713
Rbp1-like	-0.0353349	0.788403	-0.00802208	2.48366e-05	0.00125422	0.45222
Tim9a	-0.0426065	-0.422058	0.0227369	0.00806055	0.42299	0.321616
Yippee	-0.00944861	-0.307601	-0.000704826	0.426499	0.487537	0.970471
CG1662	-0.000747158	-0.466741	0.020965	0.928852	0.105672	0.0859673
CG1673	0.0821884	-0.361281	0.0233067	2.06846e-21	0.230323	0.0543857
GstT4	0.0672537	0.675339	-0.00457135	3.36994e-16	0.00887273	0.663991
CG1998	0.0140894	1.51912	-0.0115795	0.490737	0.00653119	0.622144
Set2	0.0172576	-1.21221	0.0133781	0.00547772	2.71744e-05	0.270421
CG34324	-0.0267063	0.67907	-0.00974073	8.90837e-38	2.62432e-27	0.000352773
Neto	-0.0274579	0.871676	-0.00281467	0.488801	0.438059	0.953907
Tango13	-0.0054929	0.00343797	-0.0157713	0.478226	0.990553	0.207909
up	-0.000323247	0.368392	0.0157987	0.934853	0.00153647	0.00133134
CG11178	-0.0114859	-1.03567	0.010296	0.231661	0.0138741	0.568443
Ndc80	-0.0173014	-3.28458	0.0571019	0.147306	0.000170152	0.119359
BthD	-0.0383534	-2.991	0.00841674	3.69354e-05	0.00147455	0.838384
tth	-0.00141412	-1.27802	0.0258442	0.816623	9.91758e-07	0.0192631
Tango2	-0.00651736	-0.220437	0.0104371	0.634076	0.637033	0.600387
CG2691	-0.0359753	-3.11343	0.0644558	6.18336e-12	1.59755e-21	3.17359e-06
NFAT	-0.0172992	0.382086	-0.00999214	0.00503999	0.0564472	0.24873
Lig4	0.0101332	-0.578395	0.0136345	0.486822	0.288692	0.552949
CG11164	-0.0127315	-3.39567	0.021958	0.337188	0.0187779	0.722035
CG15760	-0.0323677	0.922991	0.00406248	0.224252	0.205879	0.897866
CG12177	0.00171772	0.281892	-0.0178742	0.906722	0.584911	0.419255
CG11158	0.0151942	0.899342	-0.0292511	0.478756	0.194486	0.32099
CG9940	-0.0083415	-1.28603	0.00826796	0.279015	0.000653541	0.609233
Nna1	-0.0472781	0.582695	0.077528	0.00203581	0.116496	1.58252e-06
CG9941	-0.00172504	-0.857154	0.00508113	0.821948	0.00941683	0.718504
CG11134	0.024537	-0.743273	0.0219312	0.0845916	0.1653	0.325412
CG11151	0.0320226	1.04767	-0.0359974	1.87051e-07	1.66977e-07	1.97768e-05
Pdcd4	-0.0323038	-1.41166	0.0416796	1.13137e-17	1.2662e-21	4.79623e-11
Rtc1	-0.0336746	-2.14773	0.045209	0.00970748	0.000890101	0.10203
Yp3	0.18174	-1.29597	-0.171663	0	0.000478493	2.17548e-27
rdgB	0.00280921	0.165327	0.00397739	0.691852	0.4701	0.68216
CtsB1	0.0550616	0.576033	-0.0220042	4.0186e-35	0.000169032	0.000518604
CG11103	0.0101332	-0.00010906	-0.0218642	0.62293	0.999893	0.529741
inaE	-0.0182145	-0.450746	-0.00584788	0.0181381	0.145355	0.663272
CG11095	-0.0207843	-0.451501	-0.0153066	0.230739	0.544527	0.638428
Clic	0.020251	0.901032	-0.0414512	0.00964311	0.000839689	0.000318198
Nup93-1	-0.0216592	-2.26366	0.0326792	0.000610809	8.97418e-10	0.0383248
jub	-0.0216448	-1.69202	0.0192375	0.00619019	3.79867e-05	0.27628
AMPdeam	-0.011663	0.0533197	0.00123257	0.0143175	0.736854	0.856413
mamo	-0.0410611	1.37366	-0.03028	9.67301e-10	7.11423e-13	0.000332093
ben	-0.000163778	-0.154477	-0.00346299	0.974991	0.417623	0.670632
yl	-0.0279706	-5.06295	-0.0431514	3.42279e-34	5.85575e-06	0.392918
CG11590	0.0156808	1.592	-0.046994	0.375098	0.00294906	0.039354
1.1	-0.0137789	0.217562	-0.0182543	0.192441	0.562966	0.263233
1.11	-0.0314586	-1.26	0.0289857	0.000461351	0.000572423	0.0659622
mRpL38	-0.016378	-1.05984	0.0173135	0.119281	0.0159554	0.358541
CG1434	-0.0189174	-1.36006	0.0137251	0.141911	0.02735	0.605031
Fbxl4	0.0030411	0.0252944	-0.0152791	0.787201	0.952022	0.396434
mRNA-cap	-0.0188695	-0.570284	0.0257571	0.0107539	0.0236446	0.0168923
CG1461	-0.0236072	0.53217	0.00527078	0.00101237	0.011294	0.560836
CG13404	-0.0545215	0.991645	-0.0154698	0.313052	0.520405	0.821211
CG9400	-0.0167078	0.34352	-0.00192929	0.589411	0.724615	0.96337
dpr8	-0.0218543	1.29341	-0.0242458	0.427148	0.100586	0.478025
CG14414	-0.000533289	0.736386	-0.0173354	0.978724	0.240534	0.518456
mRpS25	-0.0373182	-0.446697	0.00961337	0.00716059	0.367596	0.656709
nmdyn-D6	-0.0177746	-2.2961	0.0302347	0.468935	0.123519	0.634382
CG9413	0.0393705	1.92126	-0.0690774	1.09529e-06	4.6878e-14	1.42543e-10
NetA	0.0912147	1.6489	-0.0400512	0.00024234	0.0292063	0.190664
CG5321	0.089963	1.66635	-0.0542972	2.28531e-06	0.00615318	0.0285192
NetB	-0.00319569	1.21442	-0.0206113	0.889787	0.0691649	0.470868
CG15890	-0.0299575	-0.0580435	0.0136746	0.288645	0.948307	0.72416
rut	0.00792769	1.01052	-0.0124082	0.529877	0.00633037	0.428844
CG14408	0.0129	0.0368849	-0.0104588	0.195921	0.918907	0.496516
CG14411	-0.00722494	-1.02731	0.0240856	0.29286	0.000165272	0.0375917
CG14407	-0.0322694	0.170983	0.00060343	0.00098865	0.585842	0.964782
CG9519	-0.0565172	0.267551	0.0451962	0.0343101	0.7015	0.139435
CG9512	0.234584	2.81285	-0.0950518	7.81271e-183	3.2834e-27	1.96994e-21
CG9509	0.149799	1.71745	-0.0588107	4.55668e-69	1.09563e-09	1.34397e-07
Flo2	0.0148653	0.129584	-0.00742562	0.176558	0.735234	0.646947
pdgy	0.0132698	1.37319	-0.0543974	0.0267709	2.57197e-12	1.10527e-10
eag	-0.0375377	1.73523	-0.0319982	0.107362	0.0061277	0.249201
hiw	0.0688327	2.08682	-0.0652294	1.27925e-08	1.65837e-08	1.92714e-05
be	0.020864	0.569525	-0.0239569	0.0976751	0.185561	0.188694
ubiquinone.6	-0.0129606	0.285546	-0.00764349	0.176913	0.366357	0.574726
opm	-0.0232173	-1.4211	0.0114581	0.00762118	0.00103032	0.540569
dob	0.0335764	-1.70656	0.0470806	0.000129219	8.09036e-06	0.00267313
Lsd-2	0.0100406	-0.592607	-0.0100102	0.000193949	6.53727e-07	0.0489747
CG9065	-0.0568595	0.317561	0.005962	2.04516e-09	0.259567	0.632165
CG15027	-0.0513011	-1.5541	0.0404556	0.0105339	0.0576161	0.255484
CG5599	-0.00169347	-2.16624	0.0433913	0.85154	4.12908e-06	0.027778
Rab3-GEF	-0.0140257	1.34363	-0.0172044	0.388862	0.00306611	0.378032
Cyp4s3	0.155195	1.49835	-0.0517853	2.41643e-07	0.13785	0.193627
RpL37a	-0.0222977	-0.467347	0.0146613	3.06558e-36	7.45039e-14	5.07869e-08
CG9095	0.0482342	1.31167	-0.0372687	0.273184	0.340808	0.515354
CG43737	-0.0230124	1.02967	-0.00844257	0.238427	0.061876	0.723252
CG5877	0.000112147	-0.219392	0.0405634	0.993101	0.570018	0.0125617
gce	-0.0189736	0.492705	-0.0147834	0.0416614	0.10227	0.258318
Top1	-0.0231307	-1.73811	0.0314809	3.06372e-09	1.0962e-20	7.87297e-05
dah	-0.012478	-4.76528	0.012478	0.0942628	0.00640439	0.868095
CG9114	0.0174954	-2.20389	0.0353454	0.146288	0.00139109	0.217521
HDAC6	0.00566197	-0.606448	0.0248108	0.231767	0.00027117	0.000400996
CG9123	-0.0324573	0.13625	0.0116798	0.063589	0.79912	0.614972
CG12608	-0.0246083	-0.804307	0.00433806	0.00715401	0.0357954	0.794168
CG6227	-0.0283923	-1.87325	0.0239638	0.000342021	9.7158e-06	0.189306
CG9164	-0.000962322	1.65999	-0.0279276	0.979788	0.115575	0.535119
Cngl	-0.0169846	1.76208	-0.0310919	0.248364	1.20027e-05	0.0737008
Scamp	0.00619544	0.241866	-0.0253934	0.3391	0.317941	0.0146332
Ahcy	-0.0394633	-3.42793	0.105132	4.15483e-34	8.49486e-100	7.78165e-55
CG11655	0.0165198	-0.95195	0.021377	0.153414	0.040211	0.271103
shtd	-0.0225149	-1.99188	0.0409379	0.00271525	5.45052e-08	0.00865957
CG6294	-0.0217222	-0.745666	0.0239591	0.184172	0.206291	0.343807
CG6299	0.0124494	0.429388	-0.0114481	0.256953	0.235535	0.455534
CG15642	0.0405465	4.3788	-0.105592	0.50512	0.00534828	0.106125
Grip128	-0.012366	-2.2379	0.0309367	0.139957	6.2505e-06	0.141469
CG6308	-0.0294762	-0.466621	0.017711	0.208377	0.562831	0.611416
mh	-0.0133539	-2.3156	0.0348415	0.278978	0.00145589	0.258746
CG6340	-0.047348	-0.504179	0.00926677	6.4375e-11	0.0543636	0.421132
Gmap	-0.0224843	1.05309	-0.0181806	0.0023758	1.0591e-06	0.0520673
Ac13E	0.0169307	0.269495	-0.00720182	0.140059	0.484758	0.658272
CG7860	0.0288791	2.97447	-0.051087	0.351822	0.000231915	0.129715
CG15643	-0.0146644	-0.246239	-0.0175114	0.53066	0.796578	0.673681
CG9213	-0.0397907	-2.53184	0.0495954	0.00118873	0.000204879	0.0894779
cerv	-0.0507695	-1.01734	0.029581	0.00643104	0.139473	0.325299
CG7872	-0.000746864	-0.908157	0.0194002	0.924563	0.00365775	0.142884
CG9215	-0.0118653	-1.05568	0.0137597	0.317005	0.0384356	0.528622
CG8097	0.0475067	0.97698	-0.0316817	0.000469897	0.0278996	0.0868914
CG9220	0.035104	0.288808	0.0124443	0.0984063	0.660189	0.647337
sog	0.0139631	0.696791	0.00368045	0.20769	0.03197	0.787547
CG8128	0.0375634	0.781753	-0.0240488	9.77242e-05	0.0133923	0.0689168
CG9240	0.0124384	0.134407	0.00271931	0.411346	0.787489	0.897133
Pis	0.0193271	0.960319	-0.0297301	0.00646222	2.38909e-05	0.00202989
CG8134	-0.0248623	-0.94137	0.0211025	0.0177229	0.0210712	0.229676
CG9281	-0.0164714	-1.70267	0.0466931	1.53548e-06	4.96424e-32	2.25377e-14
CG15601	0.0168598	-0.59147	0.0240909	0.484257	0.488628	0.499766
CG8184	-0.0105414	-0.891922	0.0249183	0.0452729	7.21125e-06	0.00321768
CG8191	-0.0172903	-0.912347	0.0358436	0.470098	0.280678	0.319479
CG12379	-0.0513376	-0.788747	0.0391875	0.158545	0.507427	0.449726
MagR	-0.0796527	0.027801	0.0201066	1.30274e-08	0.945632	0.27072
Arp6	-0.0329804	-1.25556	0.0303368	0.0047645	0.00756356	0.134427
CG11679	-0.0164554	-0.896123	0.00887949	0.288772	0.169395	0.751805
CG8206	-0.0173721	-0.200051	0.0116156	0.0266084	0.445618	0.302447
CG8944	0.00488698	-1.27545	-0.00694678	0.52725	0.00314484	0.707539
Tcp-1zeta	-0.0358251	-2.38983	0.0504461	2.25093e-21	7.39809e-34	2.04234e-09
CG8239	-0.00358241	-2.39841	0.0457588	0.79225	0.00160486	0.150884
Graf	0.00473766	-0.060839	-0.00151556	0.503587	0.807403	0.886438
mRpL3	-0.029123	-1.29658	0.0237458	0.00159221	0.0010598	0.164442
CG17209	-0.0199612	-1.76442	0.0332815	0.0406292	0.000146634	0.0931433
CG8952	0.087975	1.2055	-0.0561986	4.92235e-17	0.00129013	0.000260492
CG33172	-0.025896	-2.71127	0.025896	0.0325148	0.00301495	0.509881
Efhc1.1	0.00922501	2.28836	0.0198014	0.804646	0.0129751	0.608396
Paf-AHalpha	-0.0341409	-1.66415	0.0311375	7.37114e-05	2.87963e-05	0.0695205
mRpS30	-0.0236421	-0.409855	-0.00262428	0.00205031	0.166364	0.838462
Rhp	0.0477618	0.979923	-0.01411	0.0360956	0.15704	0.621937
CG8974	0.00654939	-0.211776	0.0184423	0.295067	0.303844	0.0336104
CG15602	0.00191804	-0.722863	0.0179715	0.889904	0.16764	0.417537
PGRP-LE	-0.00924928	-0.616633	0.011173	0.319661	0.0804584	0.458854
sd	-0.00954542	0.549557	-0.00918063	0.274399	0.0442985	0.434075
Chc	0.000587633	-0.613507	0.0106649	0.87617	2.15166e-05	0.0821336
ArgRS	-0.0202967	-2.23435	0.0488913	0.0118594	3.72578e-08	0.00443075
CG8578	-0.0137531	-0.286359	-0.00348196	0.156373	0.432679	0.825056
UBL3	0.00308512	0.288957	-0.0231413	0.683393	0.292408	0.0497139
CG15914	-0.0315627	-1.59838	0.0253854	0.120205	0.0959718	0.540249
Myb	-0.0219528	-1.43308	0.0472893	0.000277971	5.62081e-10	1.46854e-06
Gbeta13F	-0.0151962	-0.164283	0.000322171	6.3618e-05	0.22209	0.955691
Gapdh2	0.00929014	-0.498521	-0.0113326	1.19858e-05	5.32203e-08	0.00378902
CG16952	-0.0172273	-1.03832	0.0154199	0.0185339	0.000742524	0.243369
tay	-0.0128546	0.372125	-0.0143388	0.0602419	0.103399	0.146424
MSBP	0.0227717	-0.632471	0.0210559	2.37618e-08	2.29449e-05	0.000720857
CG15916	-0.0129702	-1.2041	0.0168061	0.319606	0.0368984	0.496127
CycD	0.00918124	-1.71406	-0.0065181	0.170171	0.00013864	0.734885
CG8909	-0.0252805	0.759489	0.00780419	0.227059	0.192958	0.756446
Lcch3	-0.0229145	1.68631	-0.0354382	0.427185	0.0363382	0.311675
Stim	-0.0034474	-0.567961	0.0151241	0.5621	0.00911127	0.102336
CG8924	-0.0272535	-2.36944	-0.00534272	0.000111784	0.000121463	0.84356
Rrp47	-0.0255752	-1.08127	0.0114056	0.0283562	0.0341585	0.605754
mmd	-0.0175434	1.7638	-0.0287353	0.178298	6.27262e-07	0.0600471
CG9170	-0.0147717	1.54473	-0.0320594	0.277734	6.28991e-05	0.0546433
CG8931	0.000172389	-0.084847	-0.0115954	0.987904	0.842739	0.52725
ubiquinone.7	-0.0233219	0.593564	-0.0126135	0.000596986	0.00510971	0.170669
eIF5	-0.0219668	-0.672124	0.0174487	1.56494e-08	2.50991e-06	0.00450119
exd	-0.00697963	-0.587237	0.00367654	0.199303	0.00637707	0.69022
CG8939	-0.0231424	-2.1994	0.0475678	0.00313347	2.06837e-08	0.00426491
vap	-0.00997962	-0.724251	0.0160414	0.237378	0.0240043	0.241625
dpr18	0.0159309	1.78002	-0.0356979	0.587411	0.0318277	0.308559
Nipsnap	0.024692	-0.0339767	-0.00730918	0.00030776	0.892148	0.488132
Tob	-0.00225319	0.9466	0.00839589	0.81602	0.000385582	0.457901
disco	-0.0105776	0.712538	-0.0140811	0.656112	0.331319	0.655507
kat80	-0.0170199	-1.50084	0.00214584	0.0293395	0.00058235	0.909588
Mfe2	0.0900256	1.57198	-0.0568598	1.36668e-29	2.09604e-09	1.14095e-07
Prosalpha4	-0.0204592	-1.84796	0.0395979	7.30553e-05	1.85626e-14	0.000113866
eas	0.0198009	0.791349	-0.0306028	0.00201402	0.000224821	0.000779627
UQCR-14	-0.0165433	0.664588	-0.01682	0.0201161	0.00301279	0.0828354
caz	-0.0227198	-1.02973	0.0176813	0.00200587	0.000659205	0.17438
CG9911	0.0085215	0.632018	-0.0248939	0.215791	0.00620633	0.01163
CG3632	0.0115623	-0.320768	-0.0039903	0.149763	0.302484	0.762434
CG3679	-0.00820703	-2.39837	0.000357341	0.18709	5.39264e-06	0.987472
CG9914	0.0841598	1.35762	-0.0319127	6.84466e-29	6.08701e-09	0.000763301
CG9915	-0.0052623	-1.24187	0.00309256	0.47519	0.000811663	0.845879
SWIP	-0.00167513	-1.0241	0.016245	0.911712	0.107034	0.547205
Cyp1	-0.0141055	-1.51745	0.0330287	5.09293e-10	1.18923e-52	5.22657e-15
CG9917	-0.00786641	-1.81764	0.0436346	0.178505	6.32661e-12	8.93866e-05
CalpC	0.0186948	-0.312748	-0.0130984	0.315007	0.683913	0.687872
CG9919	-0.0204268	1.45731	-0.0210343	0.482436	0.0697561	0.544886
CG9921	-0.0218425	1.17099	-0.0399566	0.0751965	0.00231189	0.0175669
sl	-0.0203324	-2.37323	0.0389842	0.0260666	7.3894e-06	0.0832996
U2af50	-0.0206435	-1.09354	0.0246325	0.000998284	1.33724e-05	0.0221125
nonA	-0.00891227	-0.551773	0.00796458	0.208717	0.0405329	0.489776
Fur2	-0.0127514	-1.994	0.028581	0.00197181	7.11158e-19	0.00279438
CG9992	0.00446298	-0.137509	0.00559435	0.639304	0.675909	0.688369
CG4239	-0.00188271	0.652485	-0.00420033	0.877219	0.0755779	0.788359
TH1	-0.016068	-1.43313	0.0270415	0.0578529	0.000138182	0.0919497
mei-41	-0.0352948	-2.45746	0.0377592	0.00938723	0.00258088	0.281216
CG9981	0.132261	3.29763	-0.15085	0.00100952	0.0207762	0.0105025
CG4301	0.0765247	2.34602	-0.103382	3.87938e-10	2.24557e-08	4.34885e-09
CG18858	0.032385	-0.877435	0.0369297	0.000121994	0.00379538	0.0031178
Traf-like	0.0618606	2.11607	-0.0830205	0.00373977	0.00232541	0.00436348
Atg16	-0.0177997	-0.224946	0.0258518	0.0660649	0.458525	0.0462608
tau	0.0224707	1.7171	-0.0311435	0.0354086	1.22778e-08	0.0139994
CG31102	0.0519759	0.643922	-0.00709459	0.0105702	0.315557	0.788348
5PtaseI	0.00646209	0.189876	-0.0196592	0.605922	0.678885	0.316749
AnxB11	0.00112588	0.0753138	0.0118062	0.891074	0.77271	0.285241
HDAC11	-0.0269515	-0.0873984	0.023198	0.297499	0.912047	0.495883
CG31126	-0.0415905	0.124892	-0.00183797	0.00372177	0.789306	0.928631
rumi	-0.00580018	-1.8938	0.0406401	0.669487	0.00347988	0.136406
CG31200	0.0122669	0.846246	-0.00637829	0.447731	0.0767988	0.751933
CG31207	0.0265837	1.21081	-0.0245852	0.162888	0.033896	0.304977
CG31223	-0.0192434	-2.07572	0.046957	0.294882	0.0188818	0.209685
Ada2a	-0.00839487	0.705989	-0.0189684	0.644103	0.21994	0.444111
hang	-0.0257218	-1.32264	-0.00707165	2.11557e-08	2.64162e-07	0.529905
CG31272	0.105595	1.76035	-0.0557534	3.41857e-18	5.12584e-06	0.000349893
CG31300	0.0559281	0.386161	0.0092767	9.71814e-05	0.38715	0.611647
CG31343	0.137557	2.23345	-0.11663	2.64386e-267	2.56176e-48	2.64683e-77
CG31357	-0.00429505	-0.615285	0.00477665	0.668287	0.122249	0.778982
CG31431	-0.0208589	-0.441089	0.0218602	0.312134	0.524727	0.462425
CG31441	-0.0146644	-1.18343	0.0202609	0.53066	0.236889	0.63589
CG31445	0.0632794	1.9658	-0.0228567	7.12708e-05	7.24774e-06	0.201198
mRpS18A	-0.0471178	-1.58865	0.0417735	0.000359639	0.00337608	0.0751144
CG31457	-0.00583209	-1.16001	-0.003934	0.707954	0.149084	0.909598
CG31510	-0.00782536	-0.893795	0.0280413	0.439842	0.0174013	0.078617
CG31523	0.0772682	1.13481	-0.0405939	3.9122e-109	1.82142e-22	1.82455e-17
CG9947	0.0125835	0.501353	-0.0284112	0.0984264	0.0634452	0.0138522
CG31650	-0.0312021	-0.864212	0.0348292	0.000355575	0.00437653	0.00757049
pgant5	-0.0188632	-0.946029	0.0220554	0.00369778	0.000182034	0.0417192
tho2	-0.00941242	-1.30347	0.033289	0.181054	5.43913e-06	0.00612647
CG31689	-0.00547498	0.0257954	-0.00697129	0.333137	0.897173	0.41578
AspRS-m	-0.0130364	-1.41372	0.0364775	0.0281159	7.6458e-09	0.000440979
CG31743	0.0291864	0.841761	-0.0132315	0.0565214	0.0734957	0.50128
mon2	0.00492649	0.57025	-0.0184648	0.527278	0.0260044	0.0914148
CG31759	-0.0277029	-1.39524	0.0574036	0.0728886	0.0106145	0.0134601
rngo	-0.00918816	-0.981927	0.0328276	0.131478	1.27096e-05	0.000574702
ninaD	0.26363	0.469861	-0.0421577	1.20303e-19	0.707053	0.376018
CG31793	0.0114443	-0.758362	0.0300522	0.379301	0.102888	0.122538
CG31823	0.0336021	0.586846	0.00108852	0.567241	0.743594	0.988351
CG31826	0.0992644	4.79105	-0.0975011	0.0790832	0.00110946	0.0969543
CG42784	-0.0178198	-0.423806	0.0177126	4.45118e-29	8.52324e-15	3.90585e-14
Tap42	-0.0254818	-0.843299	0.0216896	0.0107937	0.0247579	0.179827
Mulk	-0.0414106	-1.28259	0.0417616	0.00164848	0.00896719	0.0487117
eIF-2alpha	-0.0385127	-1.55347	0.0497834	1.81398e-13	1.44644e-14	9.2853e-09
CG31886	0.0301884	-0.48955	-0.00329502	0.0139862	0.332905	0.876491
CG31917	0.000163804	0.475454	-0.0179808	0.991663	0.364637	0.423818
CG31918	0.00290673	0.621937	-0.0540535	0.864724	0.363416	0.0708356
CG44001	0.0121764	0.564516	-0.0140336	0.132368	0.0310137	0.20604
CG31937	0.024648	0.240333	-0.00284234	0.00156859	0.354093	0.793775
CG32052	-0.0298637	1.75027	-0.0287354	0.470365	0.116901	0.554543
CG32054	0.119225	3.28735	-0.122713	5.10059e-09	2.62868e-07	2.33454e-06
scramb1	-0.00500688	-0.261614	0.0020848	0.47004	0.297855	0.846204
Adi1	0.0427522	-0.450759	0.0253452	2.00012e-05	0.192112	0.0743974
para	-0.0222371	1.9417	-0.0370183	0.0201175	6.63796e-14	0.000989475
CG32075	-0.024588	-2.1169	0.0447892	0.042655	0.000429045	0.079787
Alg10	-0.0108123	-1.48462	0.0456751	0.419571	0.00519132	0.0415522
Ndfip	-0.000678684	0.102068	-0.00249837	0.922336	0.664634	0.803583
Krn	-0.00130051	-0.141989	0.0102627	0.929588	0.773947	0.625141
CG32202	-0.00977823	-1.00246	0.0120632	0.559643	0.162352	0.694401
CG11583	-0.0407139	-2.37661	0.0456255	4.3218e-06	6.47165e-07	0.0261459
CG32344	-0.0359236	-3.16888	0.0727259	0.00431979	2.23721e-05	0.0210143
CG9903	0.0581113	-0.686278	0.0166976	0.0522126	0.556668	0.726419
CG32379	0.0282451	0.339529	-0.0451121	0.277286	0.755018	0.332897
vito	-0.0442824	-2.26829	0.0564498	0.00251391	0.00100215	0.0561016
SMC5	-0.0300023	-1.54399	0.0472076	0.000208505	1.29861e-06	0.000530623
Atox1	-0.0123912	0.0770568	-0.00616849	0.209195	0.820823	0.67398
Sk2	-0.0342035	-1.55544	0.0392446	0.000180797	4.53151e-05	0.0166213
CG9902	-0.0115113	-0.068194	-0.0048872	0.530652	0.916991	0.862339
CG32557	0.0609054	0.470277	-0.0153172	0.00513843	0.527701	0.617184
CG32633	0.0916167	2.05572	-0.10534	5.00543e-11	8.77404e-05	1.60743e-06
CG32647	0.00769739	1.36578	-0.0166348	0.488287	1.23991e-05	0.20878
CG32669	0.0359407	0.259358	-0.0165833	0.0932702	0.735612	0.606216
Arp2	-0.0253902	-0.901354	0.0116435	1.08438e-06	2.45611e-05	0.20777
Tango5	-0.0180609	-0.499866	0.0243919	0.0043016	0.0190916	0.00750369
1.12	-0.00517311	-0.712992	0.0143777	0.272737	8.25698e-05	0.0622955
Cubn	0.00992084	0.345743	-0.00916216	0.506835	0.485813	0.663354
Ubi-p5E	-0.00675993	-0.705191	0.0216512	0.000344111	1.61679e-24	1.54025e-13
CG32750	0.0900873	1.69459	-0.0889964	0.00479127	0.159594	0.0762699
Pp2B-14D	-0.0213303	-1.69923	0.0121538	0.00013508	4.00171e-08	0.363164
CG32803	-0.0158511	-0.41576	0.00758805	0.271055	0.427641	0.736383
CG33052	-0.0216212	-1.29127	0.0116392	0.0637016	0.0192773	0.625207
CG33056	0.0463827	1.39148	-0.0365197	0.00202599	0.00255313	0.0570296
P5CDh2	-0.0180025	2.89524	0.0527215	0.650517	0.00204433	0.188783
CG34148	-0.0263153	-1.0897	0.0167714	0.0576712	0.0621206	0.506205
CG33096	-0.0141317	-1.44363	0.0306745	0.0522095	4.91691e-06	0.0225211
CG33098	-0.0809941	0.564857	0.0377535	0.0338798	0.557762	0.380593
CG33099	0.0376055	0.605644	-0.00957715	0.088943	0.390237	0.744022
4EHP	-0.0180851	0.577848	-0.0188247	0.00151937	0.0017658	0.0189291
CG33107	-0.0137342	-0.513445	0.00332413	0.422197	0.436838	0.906906
CG33108	-0.00143441	0.713445	-0.0182463	0.965106	0.491763	0.681493
CG33109	-0.0171015	-1.02603	0.0148094	0.0151906	0.00053804	0.244799
CG33116	-0.0129734	-1.048	-0.00504336	0.0990754	0.00729875	0.765677
CG13014	-0.0102414	-0.89608	0.0197298	0.562188	0.19489	0.50328
CG33120	0.124604	2.37852	-0.121686	4.12977e-11	0.00099058	4.60647e-05
LeuRS	-0.0272975	-2.68409	0.0616869	5.67828e-06	1.12604e-16	6.36623e-06
AGBE	-0.0128185	-0.122183	-0.0161588	0.0220966	0.574901	0.0874708
CG33170	-0.0303455	1.04198	0.00522436	0.0201718	0.00302862	0.731278
SMC3	-0.0127477	-1.93702	0.0229904	0.0635809	4.6112e-07	0.160826
MtnD	0.40199	6.0903	-0.224615	4.35356e-21	4.20799e-06	5.19021e-06
CG9784	0.0286585	0.226108	-0.0120373	0.0121766	0.573401	0.475371
Nup153	-0.0201921	-1.84248	0.0305734	1.5456e-05	3.99288e-15	0.0022769
mbt	-0.00754417	-0.946826	-0.0127585	0.21254	0.00218629	0.340957
CG9782	0.091651	0.803325	-0.0163507	0.0460231	0.589739	0.78569
CG33199	-0.0211281	0.457008	-0.0106119	0.000145385	0.0100484	0.16804
RpS19a	-0.0370193	-1.07152	0.0352887	1.60142e-97	9.79112e-62	1.09465e-36
SNRPG	-0.0473876	-1.35356	0.0245997	1.36905e-06	0.00131656	0.181289
mthl1	0.00544286	-0.471407	0.0180456	0.729694	0.395701	0.441014
CG32573	0.0598666	1.30776	-0.0442963	0.00706304	0.0698525	0.138528
CG9723	-0.0145418	-0.520278	0.025389	0.262182	0.235207	0.174479
r	-0.0647571	-2.74696	0.0835014	9.00849e-21	6.72911e-19	3.19248e-10
CG15865	0.0824555	1.84362	-0.0676516	5.49485e-05	0.00553664	0.013363
CG13012	-0.0325253	1.02424	0.00687006	0.321671	0.244307	0.856997
Axs	-0.0247077	-0.261727	8.88249e-05	0.0508268	0.568029	0.996438
44078	-0.00847986	-0.131884	-0.00649633	0.401617	0.722488	0.684392
CG9676	-0.0178846	0.044364	0.0139512	0.104289	0.897271	0.343939
spheroide	0.0966267	1.70199	-0.0876602	2.02001e-26	5.64971e-07	5.08807e-10
CG9673	0.0941316	1.22645	-0.0670994	1.92493e-39	6.1232e-06	1.93185e-09
CG4653	0.154326	1.42085	-0.0693395	7.33155e-34	0.00270841	0.000239519
CG9672	0.236111	2.5468	-0.0867119	2.88778e-64	1.94341e-08	6.23352e-07
CG4678	-0.0309489	1.37443	-0.0265405	0.245268	0.0682525	0.42026
CG34325	0.057191	2.02014	-0.0328676	0.00289775	0.000159346	0.134546
goe	0.0363688	0.0289704	-0.0131245	0.000717272	0.942718	0.436813
if	0.0175893	1.11363	-0.0166882	0.0768457	0.000142103	0.176052
mRpL22	-0.0283975	-1.4698	0.0286663	0.00791685	0.00179796	0.156843
CG9609	-0.00595045	-1.29238	-0.00118465	0.520126	0.00863186	0.955396
Sap30	-0.0174976	-1.50238	0.0123471	0.046427	0.000838602	0.523809
Rrp45	-0.0267355	-2.25139	0.0366963	0.0201218	0.00046638	0.182184
CG4768	-0.01213	-1.31743	0.000380518	0.0640803	0.000139938	0.97968
CG4789	-0.0212663	-0.556277	0.0175936	0.0382262	0.126952	0.261483
CG13005	-0.000493302	-1.86168	0.0048814	0.971064	0.0328689	0.89594
ppk28	-0.0298637	-0.636191	0.0497532	0.609736	0.720977	0.514226
CG4829	0.0243786	1.6558	-0.0449098	0.290275	0.0161148	0.122529
CG13004	0.0159309	0.939014	-0.00600292	0.330662	0.049309	0.765126
RSG7	-0.0237472	1.20527	-0.00959848	0.297869	0.0555642	0.724351
CG13003	0.00158019	0.559121	0.00563928	0.942166	0.385304	0.836323
CG4872	-0.0126551	1.0434	-0.0409795	0.519248	0.102965	0.141734
Nprl2	-0.0229072	-1.38572	0.0285036	0.0427716	0.0043283	0.170763
Rcp	-0.0248823	-1.07078	0.00540472	0.146898	0.171827	0.873779
DENR	-0.0245947	-0.625363	0.0172893	0.0321811	0.13259	0.33466
CG4880	-0.0215568	-1.18494	0.030812	0.00788887	0.000218482	0.0245997
CG4928	0.0738495	1.39072	-0.0362652	3.02968e-51	7.79782e-20	6.22602e-09
wus	-0.0194509	-2.64571	0.0413594	0.0880509	0.000273276	0.179867
CG13001	-0.00596429	-1.70636	0.0252044	0.729471	0.0490064	0.493115
RhoGAP15B	-0.00631731	-0.945813	0.0214446	0.443575	0.00359732	0.120332
Ubr1	0.0042919	-0.292742	0.00353098	0.442056	0.150662	0.683187
CG45002	-0.0240055	0.950153	-0.0100661	0.231138	0.099504	0.68698
wcy	-0.00446803	-1.51172	0.0152873	0.377445	3.57433e-09	0.161176
CG4949	-0.0194797	-2.18032	0.00334857	0.0527987	0.00340201	0.917458
CG16700	0.0770475	2.01261	-0.0845302	2.38409e-07	6.47814e-05	5.57202e-05
CG4991	0.00622007	-1.67238	-0.0282001	0.222565	5.03217e-05	0.11616
Arpc3B	0.0622441	2.40793	-0.101186	0.000844326	0.000103877	0.00011271
CG5004	-0.00247466	-0.841823	0.00512378	0.754912	0.0130993	0.723723
RpS5a	-0.00763456	-0.31589	0.0162342	0.00103787	6.11209e-05	1.31965e-06
CG5010	-0.030172	-1.08983	0.0477717	9.83298e-21	7.83825e-23	6.77532e-24
baz	-0.00590273	-0.292161	0.011572	0.454163	0.28384	0.319229
CG18258	-0.0233687	2.76003	0.0063245	0.395686	2.92284e-05	0.823517
CG5162	0.1406	5.92233	-0.168577	1.6314e-50	1.23563e-121	3.78742e-64
CG8915	-0.0300125	-2.14254	0.0213573	0.000502649	4.77917e-05	0.348418
CG8675	-0.0502449	-1.65746	0.0241317	3.70583e-05	0.00473071	0.347444
CG8661	0.079991	0.394786	-0.0553727	5.32973e-13	0.431525	0.00809295
Fim	0.023666	0.507402	-0.0327409	2.86431e-05	0.0141324	0.000196456
CG5445	-0.00157228	-0.488347	0.0170135	0.826132	0.0542476	0.11387
B-H2	-0.0287827	0.883162	0.00434453	0.603026	0.563159	0.947589
B-H1	-0.0325253	1.06859	-0.0161364	0.567206	0.511943	0.820506
CG8611	-0.0300301	-3.19409	0.0486596	0.00140576	6.50154e-06	0.106155
CG5613	0.0440876	0.511815	-0.0138212	0.070068	0.527988	0.681609
CG43658	0.0020282	0.0239198	-0.00806438	0.783293	0.927604	0.473346
ppk23	0.00792769	0.397683	0.00328224	0.900018	0.838429	0.968234
Ankle2	-0.0178707	-1.75057	0.020368	0.000222987	7.56325e-12	0.0632148
CG12991	0.0386013	1.42147	-0.0220814	0.00104573	2.99168e-05	0.118696
stas	0.00769714	-1.549	0.0405265	0.158596	2.61116e-11	2.95799e-05
CG8326	-0.0292932	-1.83427	0.0187204	0.053898	0.0281195	0.604514
corolla	-0.0936789	-0.351021	0.116649	0.00524984	0.656305	0.000987842
ubiquinone.8	-0.0224077	0.0843272	0.0148368	0.000992631	0.686685	0.099017
CG8289	-0.0193206	-0.921529	0.00685003	0.0380499	0.0213134	0.691919
CG5800	-0.031764	-2.68851	0.0548868	0.000145399	1.67072e-08	0.00667522
RhoGAPp190	-0.0406614	-0.700407	0.00497428	3.52669e-16	0.000416964	0.567765
IntS2	-0.00807508	-1.90262	0.0482386	0.349556	9.90849e-07	0.00315674
beta-Spec	0.0427275	0.710385	-0.01178	7.95537e-19	3.12088e-06	0.0623465
chas	-0.00637295	0.587707	-0.00837037	0.574463	0.0946765	0.578409
CG8188	-0.0139557	-1.17256	0.0378121	0.0251651	6.33973e-07	0.000153508
par-6	-0.0196653	-0.63543	-3.6746e-05	0.00246222	0.0168596	0.997455
CG8173	-0.0241906	-2.82494	0.0350046	0.000628646	4.38879e-08	0.112162
CG42684	-0.0136836	-1.14518	0.0085331	0.0185118	1.9606e-05	0.459469
Socs16D	-0.0162478	-0.629446	0.00717786	0.00449588	0.00471215	0.454138
CG6398	-0.0392207	-1.30158	0.0358961	2.9593e-08	2.53986e-06	0.00266685
e	-0.0164077	-1.11	0.0207958	0.229963	0.0503314	0.391703
CG8142	-0.0211428	-2.22024	0.0232198	0.0759619	0.00286449	0.467434
Ucp4A	-0.0265419	-0.399369	0.00536525	0.010882	0.293281	0.744794
CG15814	-8.39831e-05	-0.498834	0.00515721	0.991557	0.100714	0.69038
Spt7	-0.0145706	-1.16748	0.0209283	0.425624	0.131603	0.527254
CG32554	-0.0159289	-0.0816757	0.00848583	0.709455	0.953933	0.88885
CG6762	0.0101529	0.511037	-0.00675685	0.63748	0.452848	0.814653
Arp8	-0.0117887	-1.54365	0.0142379	0.274896	0.00543236	0.549473
CG6769	-0.0380626	-1.48962	0.0397433	4.34139e-05	7.95323e-05	0.0145359
mnb	-0.0222867	-1.56329	0.0166361	2.68033e-05	5.21028e-09	0.149262
GSS	0.0125996	0.241731	0.00534797	0.175657	0.413052	0.667248
CG7772	-0.0381546	0.512146	-0.00140198	0.00428105	0.199246	0.935918
Vps4	-0.0201579	-0.468155	0.0136122	0.00364624	0.0572317	0.198734
CG6847	0.113505	2.19622	-0.074778	3.65028e-05	0.0116925	0.0335377
Sh	-0.0282585	2.11961	-0.0455778	0.000441621	1.6218e-22	1.51533e-06
CG6867	-0.00803204	1.15778	-0.0162068	0.693042	0.0474906	0.517482
CG7536	-0.0193843	-1.33891	0.0135008	0.00569058	5.88874e-05	0.346987
Ada3	-0.00713386	-0.739014	-0.00417897	0.491941	0.106563	0.832189
CG7206	-0.0423672	0.346399	-0.00838971	1.02334e-05	0.25872	0.534275
scu	-0.00701223	-0.33828	-0.0047818	0.183084	0.0971716	0.58555
RhoGAP16F	0.0269485	1.18522	-0.0429268	0.123018	0.0372517	0.0750232
Mvb12	-0.027798	-1.07315	0.02719	0.000171158	0.000190201	0.0279678
Taf8	-0.00495593	-1.14698	0.01302	0.666746	0.0263866	0.554471
CG7135	0.092227	2.87029	-0.0724161	0.0224934	0.01211	0.117823
wupA	-0.0181546	0.38047	0.0146617	5.12652e-05	0.00355061	0.00877303
ari-1	-0.0170876	-1.18115	0.0290655	0.026617	0.000130726	0.0273806
Frq1	-0.0147733	1.78186	-0.0361314	0.35334	5.42802e-05	0.058139
Frq2	-0.060178	0.36293	0.0143718	0.000305177	0.442472	0.49138
CG33639	-0.026059	1.79178	-0.042959	0.574734	0.169875	0.451204
CG6023	-0.0200975	0.226876	-0.0147966	0.376529	0.773122	0.665492
CG6123	0.00532835	1.12102	-0.011159	0.87488	0.247319	0.785932
CG6106	-0.0870664	-1.40941	0.0550431	0.0248532	0.289436	0.3514
CrebB	-0.0244284	-0.317909	0.0044825	0.000545941	0.209455	0.682873
por	-0.0315247	-1.07859	0.021634	0.0433153	0.0868214	0.427035
CG6179	-0.0129086	-1.21883	0.0141067	0.357267	0.0557909	0.605484
coatomer	-0.00864804	-0.567767	0.0202635	0.129618	0.0049206	0.0183857
Tsf1	0.299158	4.77428	-0.169728	0	0	8.39365e-305
CG32549	0.0187138	0.174487	0.0020291	0.00165616	0.372096	0.80488
CG6290	-0.0866363	1.52881	-0.0253224	0.0221132	0.127217	0.578301
Hayan	-0.0459494	-1.58727	0.0689327	0.00358038	0.00339775	0.00303169
psh	0.0215859	0.671627	-0.0192313	0.283825	0.305594	0.487021
CG15046	0.0376283	1.31296	-0.0329517	0.3239	0.260029	0.498909
CG15044	0.102247	5.1266	-0.256586	4.9809e-08	1.13834e-11	3.79373e-14
CG15043	0.13766	4.69848	-0.193316	9.052e-75	1.06752e-84	1.77969e-84
GalNAc-T2	-0.00701082	-1.24437	0.0304693	0.40646	0.000305193	0.0368304
Wnt5	-0.0301292	-1.65705	0.0350484	0.0571039	0.019564	0.249926
Ggt-1	-0.0193812	-0.261757	-0.0050485	1.44232e-05	0.119008	0.488074
HisRS	-0.0345305	-1.96672	0.0492083	6.9699e-08	7.51473e-12	6.13408e-05
Bx	-0.0119857	-0.787452	0.0149658	0.299667	0.0804104	0.437323
wgn	0.0140466	0.46758	-0.00845009	0.270108	0.254686	0.626262
Rip11	-0.020929	-0.831731	0.020203	7.82253e-05	3.50253e-05	0.0192513
CG6540	-0.0244074	-2.67366	0.0358852	0.0148869	7.97025e-05	0.214838
CG6617	-0.0247233	-0.952275	0.0155794	0.0180445	0.0248642	0.395073
Ing3	-0.03239	-0.526769	0.0288051	0.00866827	0.193177	0.0990788
CG6659	-0.00690248	0.15227	-0.0192588	0.379981	0.597014	0.121792
fu	-0.00698682	-1.74661	0.0168611	0.551261	0.00650552	0.537943
Cyp18a1	0.0138755	-0.303982	-0.00960911	0.36358	0.619427	0.711781
CCKLR-17D1	0.0030411	2.22861	-0.027612	0.964114	0.206982	0.712349
CG6891	0.0348707	1.46314	-0.0565546	0.00333208	0.000172459	0.000607239
CG18259	-0.0100822	-0.378093	0.00360426	0.289856	0.283924	0.811839
CG6961	-0.0250087	-0.797602	0.0219387	0.00270482	0.00974535	0.0985023
Atg101	-0.01287	-0.279758	0.0159485	0.309079	0.508963	0.378425
bnb	0.032959	1.18985	-0.0142495	0.00448881	0.000425805	0.311082
CG7058	-0.0011272	1.22346	-0.0176645	0.978124	0.299353	0.725417
CG42450	-0.0118455	1.10346	-0.0136177	0.446655	0.0132926	0.47687
Pvf1	-0.0234472	0.667276	-0.0279028	0.0105127	0.0280099	0.0357612
htk	0.00174062	-0.607001	0.00854026	0.823318	0.0446589	0.506168
CG7280	-0.0102468	-1.80321	0.0449798	0.36228	0.000311553	0.0328778
CG7322	0.0692213	0.0952924	0.00614416	8.02956e-10	0.802266	0.691464
Usp39	-0.0157894	-1.38852	0.0115917	0.135058	0.00772198	0.605143
CG7326	-0.0135379	-3.30052	0.0458219	0.13444	9.23735e-06	0.143879
CG7332	-0.0129978	-0.895232	0.0249836	0.0610288	0.000622458	0.0250705
CG7358	-0.0150241	-0.63571	0.0109786	0.0646551	0.040062	0.40892
CG7378	-0.0659077	0.322855	0.0135526	4.48879e-19	0.125497	0.147472
CG43759	-0.0115422	-0.720512	-0.00935303	0.440429	0.289558	0.751044
tgy	0.0281099	0.608527	-0.0239465	0.282194	0.492992	0.522103
Obp18a	0.0340222	0.723449	-0.0201239	0.143299	0.338889	0.525123
RhoGAP18B	-0.00632732	-0.0785936	0.00410881	0.479886	0.796637	0.752587
CG7556	-0.0109217	-0.692507	0.0133112	0.178086	0.0256812	0.316056
CG7453	-0.0157002	-1.54815	0.0551612	0.0363988	5.02956e-08	4.1682e-06
Mec2	0.0499131	1.3697	-0.0537454	7.04433e-05	0.00105315	0.00216204
CG7914	-0.0159289	-1.24107	0.0381578	0.59825	0.285503	0.439467
CG14194	-0.0113849	-0.285104	-0.00369654	0.152128	0.341594	0.774775
CG7990	-0.00879455	1.7618	-0.0330698	0.654665	0.00119898	0.157089
Ulp1	-0.0182738	-1.92796	0.04517	0.00211227	2.21687e-12	0.000103332
CG14195	0.0430699	1.10701	-0.0275275	0.0867874	0.158161	0.399253
Mur18B	0.160455	2.69352	-0.0849673	0	3.2792e-240	1.10494e-154
CG14196	0.030955	1.18451	-0.0326651	0.0396422	0.0115379	0.0974594
CG7889	-0.0227589	-0.788739	-0.00503433	0.0326032	0.0980029	0.808503
CG7992	0.0802884	2.02495	-0.0857923	1.65496e-09	7.48709e-06	4.99859e-06
Hs3st-B	-0.0156852	2.00636	-0.0435167	0.80168	0.242107	0.557637
rictor	-0.0101265	-0.95906	0.00572118	0.127308	0.00108323	0.649879
Vav	-0.0154003	-0.75968	0.0216597	0.102684	0.0291637	0.145728
CG8010	-0.0367735	-2.31693	0.064102	0.000159664	1.59379e-07	0.000645682
CG32536	-0.0356683	-1.14319	0.0230287	0.0177323	0.0620501	0.385814
CG8028	0.077941	0.794464	-0.0178212	0.000189495	0.241379	0.518432
CG8034	0.00892621	0.274345	-0.00753907	0.307348	0.348577	0.543948
CG8051	0.0691198	2.25667	-0.0706651	2.50523e-05	5.51001e-06	0.000570735
out	0.00766264	-0.306758	0.00145677	0.380811	0.345369	0.915878
nAChRalpha7	-0.0073193	1.91039	-0.0348194	0.658139	2.30975e-05	0.0721407
kek5	-0.00154134	-0.512328	-0.00515816	0.880442	0.225185	0.775825
CG32533	-0.0297419	-0.977562	0.0196752	0.0387512	0.0865331	0.424833
alpha	-0.0262629	-2.44693	0.0533101	4.00865e-11	1.13339e-31	1.73845e-09
pcm	-0.0402289	-1.55508	0.0447313	3.74488e-09	1.1631e-08	0.000137958
ubiquinone.9	-0.0278883	0.476526	-0.00670827	0.000651044	0.0605863	0.543555
CG12204	-0.00209754	-3.67206	0.108108	0.905821	0.000183728	0.00678901
Pfrx	0.0174502	0.747905	-0.0197548	0.00390256	0.000110956	0.0158174
CG14200	0.00333371	-0.720793	0.00977168	0.553806	0.0013423	0.305607
1.13	-0.021109	-0.356984	0.00541322	3.48404e-07	0.017084	0.402523
CoRest	-0.00438177	-0.889301	-0.000950012	0.444205	0.000645798	0.932345
CG32532	-4.85333e-17	2.11738	-0.0559909	1	0.288041	0.513369
Grip84	-0.0210378	-2.68299	0.0417238	5.99112e-05	2.10277e-15	0.00365369
car	-0.0114082	-1.42901	0.0346846	0.317127	0.00286417	0.0877759
Tao	-0.0104154	-1.74756	0.0169551	0.00423835	1.49971e-18	0.0460436
CG14219	0.136351	6.79504	-0.297738	0.000115783	8.06466e-09	4.32213e-09
CG14205	-0.0194644	1.75948	-0.122297	0.0713732	0.000293909	5.43588e-08
RpS10b	-0.0262436	-1.11064	0.0385218	9.09167e-40	1.14553e-52	3.23586e-35
CG14220	-0.0114918	-0.881526	0.012828	0.402683	0.115632	0.59283
CG14207	-0.0158148	-0.609364	0.0388527	0.00356694	0.000484752	1.67246e-07
CG14210	-0.0699454	-1.95564	0.0368442	4.78282e-07	0.00330899	0.209376
CG14221	-0.050402	0.221034	0.0214755	0.389455	0.894687	0.769035
alpha.1	-0.0120389	-1.05483	0.0137951	0.118648	0.00146533	0.331283
MKP-4	-0.00714664	-1.50636	0.0187681	0.500438	0.00373765	0.396415
e.1	-0.00698979	-1.74251	0.0091505	0.0794848	7.44059e-14	0.35924
Rcd-1	-0.0179783	-0.120462	0.00895334	0.0032365	0.553131	0.305342
CG12237	-0.0170611	-1.72336	0.0487165	0.0242114	5.31763e-08	0.000276393
Sec61gamma	-0.022841	-0.25883	0.00889547	0.000485584	0.250274	0.360043
Arp10	-0.00681054	0.0698909	-0.00508108	0.619975	0.882594	0.802413
Ranbp21	-0.00056275	-1.34837	0.0204373	0.924392	6.72589e-07	0.0754536
CG14215	-0.0212647	-1.05099	0.0423224	0.00216691	1.71387e-05	4.79943e-05
CG14223	-0.0426804	-0.572732	0.0417599	0.160193	0.541158	0.303428
Ssu72	-0.0023331	-0.226088	-0.00991826	0.828884	0.58928	0.581392
Zw	0.0398373	1.10934	-0.0178534	0.000246736	0.000663056	0.187291
et	0.0405465	0.807382	-0.0124932	0.150809	0.356827	0.731349
dome	0.0114048	-0.506817	-0.00778568	0.0551389	0.0437128	0.466701
Ubqn	-0.0110164	-1.14329	0.0314016	0.00538605	1.54739e-13	1.78119e-06
Mer	-0.00815594	-1.39842	0.0244778	0.274353	3.04961e-05	0.0859189
CG14229	-0.0212483	-0.542306	0.019675	0.16851	0.314567	0.395592
Cdc42	0.00882151	-0.184215	-0.0114096	0.0666093	0.325187	0.153101
CG14231	-0.0418828	-0.869084	0.0151584	0.0023079	0.106064	0.518809
CG14232	-0.0111514	-0.0660323	0.0196489	0.317176	0.849852	0.186328
CG14230	-0.0213673	-2.68113	0.0435359	0.0319326	2.16262e-05	0.104005
CG12531	-0.0280221	1.00309	-0.00621521	0.161937	0.0743976	0.798769
AP-1-2beta	-0.0208381	-1.12367	0.0240133	0.000290905	1.50436e-06	0.0164926
CG14234	-0.0274579	1.73437	-0.0106914	0.488801	0.0915087	0.80995
COX6B	0.0121386	0.844172	-0.0289879	0.00729666	1.06927e-08	4.07725e-06
parvin	-0.0206627	-0.427744	0.025502	0.00398635	0.0695988	0.011555
Alr	-0.0346176	-2.18055	0.048931	0.0015186	4.13818e-05	0.0313296
Pmp70	0.0326316	1.04232	-0.041171	7.259e-10	4.14349e-09	3.86803e-08
CG12702	-0.016071	-1.8561	0.0434972	0.26359	0.00467805	0.117438
zld	-0.0140643	-3.24821	0.033803	0.0188709	1.86418e-09	0.140591
Hers	-0.0159409	1.09921	-0.0450424	0.0461679	2.73317e-05	8.60578e-05
CG15618	-0.0440902	-0.760581	0.0113232	0.0057869	0.218988	0.676335
Nup205	-0.0274597	-2.55788	0.0259762	1.97995e-06	2.96944e-10	0.137065
pico	-0.0348362	-1.69419	0.0221707	5.77327e-10	2.00565e-09	0.0701947
CG12655	0.0391655	2.13824	-0.0822565	0.135841	0.0108557	0.0211405
Nep3	0.00700227	0.817723	-0.0165171	0.67422	0.111918	0.45021
Dop2R	-0.0431796	0.997209	-0.00175349	0.276231	0.358497	0.970581
CG34331	0.123107	1.64489	-0.0416017	1.2009e-08	0.0141743	0.119389
CG9572	-0.0170747	1.10384	-0.0138569	0.082111	8.28569e-05	0.251803
Rab35	-0.0233043	-1.35351	0.0318604	9.04404e-05	4.06547e-08	0.00253817
Phf7	0.0048127	-2.00231	0.017042	0.610657	0.000545671	0.486869
CG9577	0.0217464	-0.190734	-0.0103968	0.0394225	0.643636	0.550709
CG9581	-0.0489566	-0.534663	0.0436781	2.33743e-07	0.0612715	0.000436984
CG9578	-0.0290311	-0.967495	0.0259884	0.0206235	0.0416379	0.204022
AnxB10	-0.0240573	0.78489	-0.0176729	0.0030136	0.00158246	0.101985
obst-A	0.115741	2.7753	-0.0918159	0.00171935	0.0138791	0.0437656
Peritrophin-A	-0.00873727	0.929424	-0.0260072	0.851437	0.52261	0.678438
CG17068	0.00548411	-1.26004	0.0126709	0.654325	0.0294038	0.605146
Rab10	-0.00620655	-1.1247	0.0199043	0.198786	3.61543e-08	0.0218927
CG17065	-0.00448749	0.842068	-0.0146753	0.776029	0.0778191	0.472941
Inx7	0.042214	1.28016	-0.0574663	0.00108942	0.00413437	0.00232696
1.14	-0.0405603	-1.22756	0.0272353	0.000576407	0.0101199	0.188682
Syx16	-0.0170411	-0.168984	0.00337317	0.20594	0.718385	0.867321
HERC2	-0.0131154	-0.0853116	-0.00320411	0.0583044	0.728023	0.761816
Obp19a	-0.235859	-3.2744	0.132912	5.3225e-09	0.00986993	0.0282972
Obp19b	-0.085722	1.33849	-0.0106975	0.000700214	0.0418634	0.719241
Obp19c	0.0327404	0.886335	-0.135688	0.0579012	0.484138	0.0192014
Obp19d	-0.0142324	1.39952	-0.029454	0.0378662	1.32691e-12	0.000551955
cactin	-0.0304314	-1.51186	0.0389473	0.00142674	0.000126616	0.021244
CG11710	-0.0283559	-1.04112	0.0241892	0.0131609	0.0204113	0.211267
mal	-0.0109248	-1.86692	0.0485849	0.309837	8.79939e-05	0.0153575
CG1695	-0.0362178	1.49823	-0.019773	0.208911	0.0549075	0.56209
GstT3	0.00378785	-0.638131	0.0173	0.769733	0.183357	0.39346
RhoGAP19D	-0.0162309	-0.107845	-0.00632876	0.0313145	0.693139	0.592466
CG1812	0.00151937	0.127394	-0.0208431	0.876146	0.72722	0.184538
[truncated: 7,699 more rows]

## Sheet: Table S2. RNAseq temp GO
Increase with temperature
	category	over_represented_pvalue	under_represented_pvalue	numDEInCat	numInCat	term	ontology
	GO:0005576	1.40974e-43	1	218	611	extracellular region	CC
	GO:0003824	4.24317e-28	1	581	3035	catalytic activity	MF
	GO:0044421	1.35979e-27	1	149	437	extracellular region part	CC
	GO:0016491	1.48819e-26	1	141	399	oxidoreductase activity	MF
	GO:0005615	5.00596e-24	1	126	352	extracellular space	CC
	GO:0055114	1.61424e-23	1	134	398	oxidation-reduction process	BP
	GO:0070011	4.24706e-22	1	118	345	peptidase activity, acting on L-amino acid peptides	MF
	GO:0016787	4.57663e-22	1	296	1337	hydrolase activity	MF
	GO:0008233	1.46292e-21	1	119	354	peptidase activity	MF
	GO:0008236	1.58921e-21	1	68	139	serine-type peptidase activity	MF
	GO:0017171	2.67852e-21	1	68	140	serine hydrolase activity	MF
	GO:0048037	1.80157e-18	1	97	279	cofactor binding	MF
	GO:0004252	1.89744e-18	1	58	118	serine-type endopeptidase activity	MF
	GO:0019752	2.38684e-18	1	108	327	carboxylic acid metabolic process	BP
	GO:0006082	2.37616e-17	1	109	343	organic acid metabolic process	BP
	GO:0043436	4.50501e-17	1	108	341	oxoacid metabolic process	BP
	GO:0005506	5.06558e-17	1	52	107	iron ion binding	MF
	GO:0044281	1.00217e-16	1	173	675	small molecule metabolic process	BP
	GO:0004175	1.8584e-16	1	83	235	endopeptidase activity	MF
	GO:0016705	2.11396e-15	1	51	112	oxidoreductase activity, acting on paired donors, with incorporation or reduction of molecular oxygen	MF
	GO:0022804	2.48381e-14	1	63	187	active transmembrane transporter activity	MF
	GO:0015291	2.64518e-13	1	39	89	secondary active transmembrane transporter activity	MF
	GO:0005975	3.69171e-13	1	70	215	carbohydrate metabolic process	BP
	GO:0004553	4.46751e-13	1	36	72	hydrolase activity, hydrolyzing O-glycosyl compounds	MF
	GO:0020037	8.7059e-13	1	43	97	heme binding	MF
	GO:0046906	1.27427e-12	1	43	98	tetrapyrrole binding	MF
	GO:0016798	5.18203e-12	1	36	77	hydrolase activity, acting on glycosyl bonds	MF
	GO:0008238	6.33064e-12	1	33	70	exopeptidase activity	MF
	GO:0016053	9.33149e-12	1	47	120	organic acid biosynthetic process	BP
	GO:0046394	9.33149e-12	1	47	120	carboxylic acid biosynthetic process	BP
	GO:0008237	2.05874e-11	1	40	104	metallopeptidase activity	MF
	GO:0015293	4.36228e-10	1	25	51	symporter activity	MF
	GO:1901605	5.67908e-10	1	39	98	alpha-amino acid metabolic process	BP
	GO:0050830	6.56514e-10	1	23	40	defense response to Gram-positive bacterium	BP
	GO:0005351	1.18577e-09	1	13	15	carbohydrate:proton symporter activity	MF
	GO:0005402	1.18577e-09	1	13	15	carbohydrate:cation symporter activity	MF
	GO:0009617	1.2762e-09	1	61	200	response to bacterium	BP
	GO:0006629	1.55319e-09	1	95	382	lipid metabolic process	BP
	GO:0032787	1.66812e-09	1	49	144	monocarboxylic acid metabolic process	BP
	GO:0015294	1.81967e-09	1	24	50	solute:cation symporter activity	MF
	GO:0006508	2.12661e-09	1	137	619	proteolysis	BP
	GO:0022857	2.66277e-09	1	102	456	transmembrane transporter activity	MF
	GO:0055085	8.46732e-09	1	100	450	transmembrane transport	BP
	GO:0006633	1.08745e-08	1	25	53	fatty acid biosynthetic process	BP
	GO:0006631	1.21502e-08	1	38	103	fatty acid metabolic process	BP
	GO:0050662	1.85748e-08	1	46	141	coenzyme binding	MF
	GO:0004177	1.95168e-08	1	19	38	aminopeptidase activity	MF
	GO:0008509	2.03253e-08	1	39	124	anion transmembrane transporter activity	MF
	GO:0015318	2.47594e-08	1	76	325	inorganic molecular entity transmembrane transporter activity	MF
	GO:0005215	2.59017e-08	1	113	539	transporter activity	MF
	GO:0015295	2.76373e-08	1	14	20	solute:proton symporter activity	MF
	GO:0006869	3.33885e-08	1	26	66	lipid transport	BP
	GO:0044283	3.8971e-08	1	59	208	small molecule biosynthetic process	BP
	GO:0044282	5.08677e-08	1	43	128	small molecule catabolic process	BP
	GO:0008235	6.01329e-08	1	19	39	metalloexopeptidase activity	MF
	GO:0015144	6.83349e-08	1	13	18	carbohydrate transmembrane transporter activity	MF
	GO:0015918	8.73876e-08	1	14	23	sterol transport	BP
	GO:0005886	9.52502e-08	1	168	965	plasma membrane	CC
	GO:0009636	9.58824e-08	1	40	130	response to toxic substance	BP
	GO:0044255	9.85472e-08	1	77	312	cellular lipid metabolic process	BP
	GO:0009607	1.07161e-07	1	78	325	response to biotic stimulus	BP
	GO:0043207	1.07161e-07	1	78	325	response to external biotic stimulus	BP
	GO:0051707	1.07161e-07	1	78	325	response to other organism	BP
	GO:0015075	1.12493e-07	1	77	341	ion transmembrane transporter activity	MF
	GO:0006575	1.41282e-07	1	29	72	cellular modified amino acid metabolic process	BP
	GO:0030301	1.59598e-07	1	13	21	cholesterol transport	BP
	GO:1901606	1.7861e-07	1	19	37	alpha-amino acid catabolic process	BP
	GO:0010876	2.37913e-07	1	33	104	lipid localization	BP
	GO:0004180	2.5572e-07	1	14	22	carboxypeptidase activity	MF
	GO:0006820	2.86201e-07	1	40	139	anion transport	BP
	GO:0032450	3.41372e-07	1	9	10	maltose alpha-glucosidase activity	MF
	GO:0016054	3.50614e-07	1	32	88	organic acid catabolic process	BP
	GO:0046395	3.50614e-07	1	32	88	carboxylic acid catabolic process	BP
	GO:0017144	3.65306e-07	1	64	245	drug metabolic process	BP
	GO:0008061	4.11379e-07	1	25	61	chitin binding	MF
	GO:0043169	6.11676e-07	1	153	822	cation binding	MF
	GO:0016620	7.62313e-07	1	14	25	oxidoreductase activity, acting on the aldehyde or oxo group of donors, NAD or NADP as acceptor	MF
	GO:0030414	8.85313e-07	1	22	51	peptidase inhibitor activity	MF
	GO:0072330	9.70326e-07	1	27	73	monocarboxylic acid biosynthetic process	BP
	GO:0004866	1.08762e-06	1	21	48	endopeptidase inhibitor activity	MF
	GO:0090599	1.1455e-06	1	9	11	alpha-glucosidase activity	MF
	GO:0006952	1.16771e-06	1	77	334	defense response	BP
	GO:0006959	1.37975e-06	1	36	121	humoral immune response	BP
	GO:0016903	1.38146e-06	1	16	33	oxidoreductase activity, acting on the aldehyde or oxo group of donors	MF
	GO:0009063	1.44431e-06	1	19	41	cellular amino acid catabolic process	BP
	GO:0016042	1.73211e-06	0.999999	31	93	lipid catabolic process	BP
	GO:0071944	1.77572e-06	0.999999	176	1061	cell periphery	CC
	GO:0015926	1.8354e-06	1	10	14	glucosidase activity	MF
	GO:0046872	2.29109e-06	0.999999	149	803	metal ion binding	MF
	GO:0043492	2.40364e-06	0.999999	27	90	ATPase activity, coupled to movement of substances	MF
	GO:0061135	2.49359e-06	0.999999	21	50	endopeptidase regulator activity	MF
	GO:0008239	3.85192e-06	1	10	15	dipeptidyl-peptidase activity	MF
	GO:0004312	3.91524e-06	1	11	17	fatty acid synthase activity	MF
	GO:0016701	4.04006e-06	1	11	17	oxidoreductase activity, acting on single donors with incorporation of molecular oxygen	MF
	GO:0006520	4.40571e-06	0.999998	45	158	cellular amino acid metabolic process	BP
	GO:0015698	6.01456e-06	0.999999	15	35	inorganic anion transport	BP
	GO:0008514	6.03816e-06	0.999998	27	88	organic anion transmembrane transporter activity	MF
	GO:0004867	6.51501e-06	0.999999	16	34	serine-type endopeptidase inhibitor activity	MF
	GO:0016298	6.79107e-06	0.999999	17	39	lipase activity	MF
	GO:0005777	8.08493e-06	0.999997	29	89	peroxisome	CC
	GO:0042579	8.08493e-06	0.999997	29	89	microbody	CC
	GO:0061134	9.58327e-06	0.999998	22	58	peptidase regulator activity	MF
	GO:0006730	1.00018e-05	1	7	8	one-carbon metabolic process	BP
	GO:0031224	1.08332e-05	0.999993	169	969	intrinsic component of membrane	CC
	GO:0015850	1.10422e-05	0.999998	14	33	organic hydroxy compound transport	BP
	GO:0042742	1.12185e-05	0.999995	47	178	defense response to bacterium	BP
	GO:0009620	1.1632e-05	0.999997	21	58	response to fungus	BP
	GO:0006012	1.23099e-05	1	6	6	galactose metabolic process	BP
	GO:0008084	1.30892e-05	1	6	6	imaginal disc growth factor receptor binding	MF
	GO:0071949	1.32682e-05	0.999998	11	20	FAD binding	MF
	GO:0070006	1.34517e-05	0.999999	9	17	metalloaminopeptidase activity	MF
	GO:0008652	1.35807e-05	0.999997	18	44	cellular amino acid biosynthetic process	BP
	GO:0005996	1.49698e-05	0.999996	20	53	monosaccharide metabolic process	BP
	GO:0016702	1.74234e-05	0.999998	10	16	oxidoreductase activity, acting on single donors with incorporation of molecular oxygen, incorporation of two atoms of oxygen	MF
	GO:0006022	1.79932e-05	0.999994	27	84	aminoglycan metabolic process	BP
	GO:0006030	1.8373e-05	0.999995	21	57	chitin metabolic process	BP
	GO:0061783	1.95376e-05	0.999997	13	24	peptidoglycan muralytic activity	MF
	GO:0042626	1.98524e-05	0.999994	24	83	ATPase activity, coupled to transmembrane movement of substances	MF
	GO:0032367	2.06262e-05	1	7	8	intracellular cholesterol transport	BP
	GO:0015078	2.24979e-05	0.999993	25	75	proton transmembrane transporter activity	MF
	GO:0019318	2.36845e-05	0.999994	18	46	hexose metabolic process	BP
	GO:0005773	2.44875e-05	0.999991	33	117	vacuole	CC
	GO:0052689	2.76704e-05	0.999992	23	66	carboxylic ester hydrolase activity	MF
	GO:0016021	2.88792e-05	0.999981	164	951	integral component of membrane	CC
	GO:0008374	2.89626e-05	0.999997	10	17	O-acyltransferase activity	MF
	GO:0015103	3.62634e-05	0.999992	16	44	inorganic anion transmembrane transporter activity	MF
	GO:0008241	4.04564e-05	1	5	5	peptidyl-dipeptidase activity	MF
	GO:0042381	4.11473e-05	0.999998	7	9	hemolymph coagulation	BP
	GO:0042737	4.22698e-05	0.999989	19	52	drug catabolic process	BP
	GO:0015077	4.38142e-05	0.999981	39	158	monovalent inorganic cation transmembrane transporter activity	MF
	GO:0006040	4.84478e-05	0.999985	23	70	amino sugar metabolic process	BP
	GO:0051186	4.8501e-05	0.999977	52	207	cofactor metabolic process	BP
	GO:0005342	5.24655e-05	0.999985	21	68	organic acid transmembrane transporter activity	MF
	GO:0046943	5.24655e-05	0.999985	21	68	carboxylic acid transmembrane transporter activity	MF
	GO:0009986	5.70293e-05	0.999984	19	60	cell surface	CC
	GO:0046914	6.25895e-05	0.999962	104	545	transition metal ion binding	MF
	GO:0008272	6.33212e-05	0.999996	7	10	sulfate transport	BP
	GO:0015116	6.33212e-05	0.999996	7	10	sulfate transmembrane transporter activity	MF
	GO:0008610	6.51426e-05	0.999971	42	165	lipid biosynthetic process	BP
	GO:1901607	6.70031e-05	0.999985	16	40	alpha-amino acid biosynthetic process	BP
	GO:0048878	6.80951e-05	0.999967	49	216	chemical homeostasis	BP
	GO:1901071	7.36132e-05	0.999977	22	67	glucosamine-containing compound metabolic process	BP
	GO:0019731	7.48765e-05	0.999984	15	37	antibacterial humoral response	BP
	GO:0032366	7.54343e-05	0.999996	7	9	intracellular sterol transport	BP
	GO:0044437	7.60068e-05	0.999979	19	55	vacuolar part	CC
	GO:0015711	8.01428e-05	0.99997	29	110	organic anion transport	BP
	GO:0019388	8.18843e-05	1	5	5	galactose catabolic process	BP
	GO:1905954	8.2667e-05	0.999992	8	14	positive regulation of lipid localization	BP
	GO:0008970	8.73991e-05	1	5	5	phospholipase A1 activity	MF
	GO:0005774	8.74215e-05	0.999978	17	47	vacuolar membrane	CC
	GO:0042761	8.8154e-05	0.999991	9	15	very long-chain fatty acid biosynthetic process	BP
	GO:0030246	9.42212e-05	0.999968	25	80	carbohydrate binding	MF
	GO:0055067	9.54454e-05	0.999983	12	29	monovalent inorganic cation homeostasis	BP
	GO:0008271	0.000102885	0.999996	6	8	secondary active sulfate transmembrane transporter activity	MF
	GO:0006641	0.000121312	0.999974	14	35	triglyceride metabolic process	BP
	GO:0016999	0.000127668	0.99997	15	39	antibiotic metabolic process	BP
	GO:0004857	0.000129437	0.999956	24	77	enzyme inhibitor activity	MF
	GO:0006665	0.000130718	0.999966	17	47	sphingolipid metabolic process	BP
	GO:0006955	0.000137429	0.999928	56	265	immune response	BP
	GO:0009922	0.000141706	0.999987	8	13	fatty acid elongase activity	MF
	GO:0004181	0.000144899	0.999983	9	16	metallocarboxypeptidase activity	MF
	GO:0006732	0.00014648	0.99994	32	116	coenzyme metabolic process	BP
	GO:0030497	0.000148673	0.999982	9	16	fatty acid elongation	BP
	GO:0004035	0.000149681	0.99999	7	10	alkaline phosphatase activity	MF
	GO:0035336	0.000178994	0.999982	8	14	long-chain fatty-acyl-CoA metabolic process	BP
	GO:0033181	0.000184866	0.999981	8	14	plasma membrane proton-transporting V-type ATPase complex	CC
	GO:0008028	0.000190134	0.999966	11	26	monocarboxylic acid transmembrane transporter activity	MF
	GO:0050660	0.000201218	0.999944	17	49	flavin adenine dinucleotide binding	MF
	GO:0007599	0.000202471	0.999984	7	11	hemostasis	BP
	GO:0050817	0.000202471	0.999984	7	11	coagulation	BP
	GO:0032365	0.000207108	0.999986	7	10	intracellular lipid transport	BP
	GO:0043171	0.000220367	0.999968	9	21	peptide catabolic process	BP
	GO:0015988	0.000233276	0.999958	11	25	energy coupled proton transmembrane transport, against electrochemical gradient	BP
	GO:0015991	0.000233276	0.999958	11	25	ATP hydrolysis coupled proton transport	BP
	GO:0090662	0.000233276	0.999958	11	25	ATP hydrolysis coupled transmembrane transport	BP
	GO:0099131	0.000233276	0.999958	11	25	ATP hydrolysis coupled ion transmembrane transport	BP
	GO:0099132	0.000233276	0.999958	11	25	ATP hydrolysis coupled cation transmembrane transport	BP
	GO:0016614	0.000240357	0.999927	19	56	oxidoreductase activity, acting on CH-OH group of donors	MF
	GO:0045321	0.000251091	0.999973	8	14	leukocyte activation	BP
	GO:0015347	0.000259142	0.99999	5	7	sodium-independent organic anion transmembrane transporter activity	MF
	GO:0043252	0.000259142	0.99999	5	7	sodium-independent organic anion transport	BP
	GO:0009072	0.000288628	0.999959	9	18	aromatic amino acid family metabolic process	BP
	GO:1901568	0.000293491	0.999946	11	25	fatty acid derivative metabolic process	BP
	GO:0015301	0.000300606	0.999972	7	12	anion:anion antiporter activity	MF
	GO:0019730	0.00030621	0.999878	27	104	antimicrobial humoral response	BP
	GO:0008091	0.000310875	1	3	3	spectrin	CC
	GO:1901136	0.000314637	0.999909	17	49	carbohydrate derivative catabolic process	BP
	GO:0000038	0.000318619	0.999956	9	17	very long-chain fatty acid metabolic process	BP
	GO:0004222	0.000332008	0.999901	17	56	metalloendopeptidase activity	MF
	GO:0006637	0.000364439	0.999916	13	33	acyl-CoA metabolic process	BP
	GO:0035383	0.000364439	0.999916	13	33	thioester metabolic process	BP
	GO:0016411	0.000364982	0.99999	5	6	acylglycerol O-acyltransferase activity	MF
	GO:0016615	0.000374616	1	4	4	malate dehydrogenase activity	MF
	GO:0019432	0.000375971	0.999964	7	12	triglyceride biosynthetic process	BP
	GO:0006723	0.000377826	1	4	4	cuticle hydrocarbon biosynthetic process	BP
	GO:0098542	0.000396871	0.999785	54	249	defense response to other organism	BP
	GO:0030148	0.000405938	0.999905	13	33	sphingolipid biosynthetic process	BP
	GO:0098533	0.000408113	0.999966	6	11	ATPase dependent transmembrane transport complex	CC
	GO:0031012	0.000415005	0.999857	20	76	extracellular matrix	CC
	GO:0072350	0.000457882	0.999918	10	23	tricarboxylic acid metabolic process	BP
	GO:0009068	0.000461374	0.999986	5	6	aspartate family amino acid catabolic process	BP
	GO:0033559	0.000471296	0.999968	6	9	unsaturated fatty acid metabolic process	BP
	GO:0097254	0.000472977	0.999974	5	8	renal tubular secretion	BP
	GO:1901570	0.000484391	0.999914	10	22	fatty acid derivative biosynthetic process	BP
	GO:0006848	0.000485981	1	4	4	pyruvate transport	BP
	GO:0050833	0.000485981	1	4	4	pyruvate transmembrane transporter activity	MF
	GO:0043648	0.000490406	0.9999	11	27	dicarboxylic acid metabolic process	BP
	GO:0003014	0.000496747	0.999919	9	21	renal system process	BP
	GO:0008483	0.00050839	0.999949	7	12	transaminase activity	MF
	GO:0016769	0.00050839	0.999949	7	12	transferase activity, transferring nitrogenous groups	MF
	GO:0033499	0.000544749	1	4	4	galactose catabolic process via UDP-galactose	BP
	GO:0033176	0.000554652	0.999898	10	23	proton-transporting V-type ATPase complex	CC
	GO:0046961	0.000554652	0.999898	10	23	proton-transporting ATPase activity, rotational mechanism	MF
	GO:0009084	0.00055537	0.999939	7	13	glutamine family amino acid biosynthetic process	BP
	GO:0016646	0.000569399	0.999941	7	12	oxidoreductase activity, acting on the CH-NH group of donors, NAD or NADP as acceptor	MF
	GO:0046460	0.000598553	0.999934	7	13	neutral lipid biosynthetic process	BP
	GO:0046463	0.000598553	0.999934	7	13	acylglycerol biosynthetic process	BP
	GO:0042060	0.00061271	0.999763	23	91	wound healing	BP
	GO:0009066	0.000612904	0.999875	11	25	aspartate family amino acid metabolic process	BP
	GO:0022890	0.000620185	0.999668	48	236	inorganic cation transmembrane transporter activity	MF
	GO:0016788	0.000633799	0.999616	73	369	hydrolase activity, acting on ester bonds	MF
	GO:0016645	0.000637683	0.999896	9	19	oxidoreductase activity, acting on the CH-NH group of donors	MF
	GO:0015399	0.000640559	0.999745	24	97	primary active transmembrane transporter activity	MF
	GO:0015405	0.000640559	0.999745	24	97	P-P-bond-hydrolysis-driven transmembrane transporter activity	MF
	GO:0006525	0.000674678	0.999967	5	7	arginine metabolic process	BP
	GO:0006638	0.000675972	0.999815	14	42	neutral lipid metabolic process	BP
	GO:0006639	0.000675972	0.999815	14	42	acylglycerol metabolic process	BP
	GO:0019367	0.000685024	0.999927	7	12	fatty acid elongation, saturated fatty acid	BP
	GO:0019368	0.000685024	0.999927	7	12	fatty acid elongation, unsaturated fatty acid	BP
	GO:0034625	0.000685024	0.999927	7	12	fatty acid elongation, monounsaturated fatty acid	BP
	GO:0034626	0.000685024	0.999927	7	12	fatty acid elongation, polyunsaturated fatty acid	BP
	GO:0009064	0.000705896	0.999833	12	32	glutamine family amino acid metabolic process	BP
	GO:0001779	0.000706766	0.999924	7	12	natural killer cell differentiation	BP
	GO:0002263	0.000706766	0.999924	7	12	cell activation involved in immune response	BP
	GO:0002285	0.000706766	0.999924	7	12	lymphocyte activation involved in immune response	BP
	GO:0002323	0.000706766	0.999924	7	12	natural killer cell activation involved in immune response	BP
	GO:0002325	0.000706766	0.999924	7	12	natural killer cell differentiation involved in immune response	BP
	GO:0002366	0.000706766	0.999924	7	12	leukocyte activation involved in immune response	BP
	GO:0002521	0.000706766	0.999924	7	12	leukocyte differentiation	BP
	GO:0002694	0.000706766	0.999924	7	12	regulation of leukocyte activation	BP
	GO:0002695	0.000706766	0.999924	7	12	negative regulation of leukocyte activation	BP
	GO:0008745	0.000706766	0.999924	7	12	N-acetylmuramoyl-L-alanine amidase activity	MF
	GO:0016019	0.000706766	0.999924	7	12	peptidoglycan receptor activity	MF
	GO:0030098	0.000706766	0.999924	7	12	lymphocyte differentiation	BP
	GO:0030101	0.000706766	0.999924	7	12	natural killer cell activation	BP
	GO:0032814	0.000706766	0.999924	7	12	regulation of natural killer cell activation	BP
	GO:0032815	0.000706766	0.999924	7	12	negative regulation of natural killer cell activation	BP
	GO:0032823	0.000706766	0.999924	7	12	regulation of natural killer cell differentiation	BP
	GO:0032824	0.000706766	0.999924	7	12	negative regulation of natural killer cell differentiation	BP
	GO:0032826	0.000706766	0.999924	7	12	regulation of natural killer cell differentiation involved in immune response	BP
	GO:0032827	0.000706766	0.999924	7	12	negative regulation of natural killer cell differentiation involved in immune response	BP
	GO:0045619	0.000706766	0.999924	7	12	regulation of lymphocyte differentiation	BP
	GO:0045620	0.000706766	0.999924	7	12	negative regulation of lymphocyte differentiation	BP
	GO:0046649	0.000706766	0.999924	7	12	lymphocyte activation	BP
	GO:0050865	0.000706766	0.999924	7	12	regulation of cell activation	BP
	GO:0050866	0.000706766	0.999924	7	12	negative regulation of cell activation	BP
	GO:0051249	0.000706766	0.999924	7	12	regulation of lymphocyte activation	BP
	GO:0051250	0.000706766	0.999924	7	12	negative regulation of lymphocyte activation	BP
	GO:1902105	0.000706766	0.999924	7	12	regulation of leukocyte differentiation	BP
	GO:1902106	0.000706766	0.999924	7	12	negative regulation of leukocyte differentiation	BP
	GO:0010025	0.000721551	0.999917	7	13	wax biosynthetic process	BP
	GO:0010166	0.000721551	0.999917	7	13	wax metabolic process	BP
	GO:0080019	0.000721551	0.999917	7	13	fatty-acyl-CoA reductase (alcohol-forming) activity	MF
	GO:0031226	0.000723085	0.999567	67	373	intrinsic component of plasma membrane	CC
	GO:0036442	0.000730873	0.999858	10	24	proton-exporting ATPase activity	MF
	GO:0005984	0.000735014	0.999937	6	10	disaccharide metabolic process	BP
	GO:0042592	0.000745718	0.999542	74	401	homeostatic process	BP
	GO:1901135	0.000769592	0.999512	85	434	carbohydrate derivative metabolic process	BP
	GO:0019842	0.000800838	0.999753	16	51	vitamin binding	MF
	GO:1901575	0.000815252	0.999441	122	682	organic substance catabolic process	BP
	GO:0006811	0.000841531	0.999491	68	368	ion transport	BP
	GO:0001990	0.00089276	1	3	3	regulation of systemic arterial blood pressure by hormone	BP
	GO:0001991	0.00089276	1	3	3	regulation of systemic arterial blood pressure by circulatory renin-angiotensin	BP
	GO:0002002	0.00089276	1	3	3	regulation of angiotensin levels in blood	BP
	GO:0002003	0.00089276	1	3	3	angiotensin maturation	BP
	GO:0003044	0.00089276	1	3	3	regulation of systemic arterial blood pressure mediated by a chemical signal	BP
	GO:0003073	0.00089276	1	3	3	regulation of systemic arterial blood pressure	BP
	GO:0003081	0.00089276	1	3	3	regulation of systemic arterial blood pressure by renin-angiotensin	BP
	GO:0008217	0.00089276	1	3	3	regulation of blood pressure	BP
	GO:0042398	0.00089738	0.999868	8	16	cellular modified amino acid biosynthetic process	BP
	GO:0046653	0.000902648	0.999952	5	7	tetrahydrofolate metabolic process	BP
	GO:1990573	0.000907705	0.999942	5	8	potassium ion import across plasma membrane	BP
	GO:0030004	0.000960367	0.9998	10	26	cellular monovalent inorganic cation homeostasis	BP
	GO:0016339	0.000962811	0.999863	7	18	calcium-dependent cell-cell adhesion via plasma membrane cell adhesion molecules	BP
	GO:0032370	0.000991361	0.999973	4	5	positive regulation of lipid transport	BP
	GO:0046688	0.00101148	0.999973	4	5	response to copper ion	BP
	GO:0016471	0.00101486	0.99987	7	14	vacuolar proton-transporting V-type ATPase complex	CC
	GO:0042834	0.00104394	0.999843	8	16	peptidoglycan binding	MF
	GO:0002698	0.0011392	0.99982	8	17	negative regulation of immune effector process	BP
	GO:0006544	0.00115749	0.999935	5	7	glycine metabolic process	BP
	GO:0009069	0.00119409	0.999781	9	20	serine family amino acid metabolic process	BP
	GO:1905952	0.00120611	0.999685	12	37	regulation of lipid localization	BP
	GO:0008324	0.00122493	0.999314	49	249	cation transmembrane transporter activity	MF
	GO:0045087	0.0012307	0.999384	36	162	innate immune response	BP
	GO:0006790	0.00125796	0.999395	33	133	sulfur compound metabolic process	BP
	GO:0044242	0.00125904	0.999527	20	71	cellular lipid catabolic process	BP
	GO:0008329	0.00135632	0.99978	8	17	signaling pattern recognition receptor activity	MF
	GO:0038187	0.00135632	0.99978	8	17	pattern recognition receptor activity	MF
	GO:0006636	0.00137005	0.99992	5	7	unsaturated fatty acid biosynthetic process	BP
	GO:0016486	0.00141114	0.999937	4	6	peptide hormone processing	BP
	GO:0033865	0.00141313	0.999581	14	42	nucleoside bisphosphate metabolic process	BP
	GO:0033875	0.00141313	0.999581	14	42	ribonucleoside bisphosphate metabolic process	BP
	GO:0034032	0.00141313	0.999581	14	42	purine nucleoside bisphosphate metabolic process	BP
	GO:0098754	0.00142905	0.999694	10	24	detoxification	BP
	GO:0016616	0.00144763	0.999528	16	49	oxidoreductase activity, acting on the CH-OH group of donors, NAD or NADP as acceptor	MF
	GO:0098659	0.00145241	0.999787	7	16	inorganic cation import across plasma membrane	BP
	GO:0099587	0.00145241	0.999787	7	16	inorganic ion import across plasma membrane	BP
	GO:0010889	0.00146597	0.999956	4	5	regulation of sequestering of triglyceride	BP
	GO:0009256	0.0014913	1	3	3	10-formyltetrahydrofolate metabolic process	BP
	GO:0046942	0.00159556	0.999398	19	73	carboxylic acid transport	BP
	GO:0006144	0.00159932	0.999826	6	11	purine nucleobase metabolic process	BP
	GO:0051213	0.00177901	0.999525	12	33	dioxygenase activity	MF
	GO:0035337	0.00180116	0.999685	8	18	fatty-acyl-CoA metabolic process	BP
	GO:0015849	0.00182145	0.999304	19	74	organic acid transport	BP
	GO:0009071	0.00182902	0.999941	4	5	serine family amino acid catabolic process	BP
	GO:0016810	0.00183592	0.999267	21	76	hydrolase activity, acting on carbon-nitrogen (but not peptide) bonds	MF
	GO:0004497	0.00189486	0.999562	10	27	monooxygenase activity	MF
	GO:0006950	0.00194232	0.998565	165	1023	response to stress	BP
	GO:0098742	0.00194986	0.999311	16	69	cell-cell adhesion via plasma-membrane adhesion molecules	BP
	GO:0043190	0.00197239	0.999884	4	7	ATP-binding cassette (ABC) transporter complex	CC
	GO:0009611	0.00198252	0.999098	26	118	response to wounding	BP
	GO:0050886	0.00201075	0.999901	4	6	endocrine process	BP
	GO:0005201	0.0020154	0.999736	6	14	extracellular matrix structural constituent	MF
	GO:0004768	0.00206479	0.999931	4	5	stearoyl-CoA 9-desaturase activity	MF
	GO:0016215	0.00206479	0.999931	4	5	acyl-CoA desaturase activity	MF
	GO:0016717	0.00206479	0.999931	4	5	oxidoreductase activity, acting on paired donors, with oxidation of a pair of donors resulting in the reduction of molecular oxygen to two molecules of water	MF
	GO:0004029	0.00208031	1	3	3	aldehyde dehydrogenase (NAD) activity	MF
	GO:0010107	0.00213443	0.999811	5	9	potassium ion import	BP
	GO:0006760	0.00215481	0.99983	5	8	folic acid-containing compound metabolic process	BP
	GO:0016746	0.0022327	0.998828	37	166	transferase activity, transferring acyl groups	MF
	GO:0005319	0.00225057	0.99931	13	46	lipid transporter activity	MF
	GO:1903825	0.00225274	0.999315	13	44	organic acid transmembrane transport	BP
	GO:1905039	0.00225274	0.999315	13	44	carboxylic acid transmembrane transport	BP
	GO:0009056	0.00225348	0.99837	139	820	catabolic process	BP
	GO:0004364	0.00232916	0.999361	12	32	glutathione transferase activity	MF
	GO:0045169	0.00233513	0.99942	10	32	fusome	CC
	GO:0033218	0.00233591	0.999089	19	72	amide binding	MF
	GO:0005283	0.00236995	0.99962	7	16	amino acid:sodium symporter activity	MF
	GO:0005343	0.00236995	0.99962	7	16	organic acid:sodium symporter activity	MF
	GO:0008559	0.00238599	0.999945	3	4	xenobiotic transmembrane transporting ATPase activity	MF
	GO:0006577	0.00244244	0.999915	4	5	amino-acid betaine metabolic process	BP
	GO:0009437	0.00244244	0.999915	4	5	carnitine metabolic process	BP
	GO:0006108	0.00247543	1	3	3	malate metabolic process	BP
	GO:0004185	0.0024835	0.999913	4	5	serine-type carboxypeptidase activity	MF
	GO:0055086	0.0025452	0.998491	53	258	nucleobase-containing small molecule metabolic process	BP
	GO:0006643	0.00257658	0.999023	18	64	membrane lipid metabolic process	BP
	GO:0019464	0.00260142	1	3	3	glycine decarboxylation via glycine cleavage system	BP
	GO:0019320	0.00260147	0.999785	5	8	hexose catabolic process	BP
	GO:0045471	0.00260865	0.998994	18	72	response to ethanol	BP
	GO:0000323	0.00275045	0.99891	19	72	lytic vacuole	CC
	GO:0030149	0.00287663	0.999726	5	9	sphingolipid catabolic process	BP
	GO:0046466	0.00287663	0.999726	5	9	membrane lipid catabolic process	BP
	GO:0015171	0.00293376	0.999071	13	46	amino acid transmembrane transporter activity	MF
	GO:0009605	0.00306851	0.99777	132	846	response to external stimulus	BP
	GO:0005991	0.00307899	0.999702	5	9	trehalose metabolic process	BP
	GO:0046677	0.00308896	0.998749	19	79	response to antibiotic	BP
	GO:0016747	0.00311835	0.998376	34	152	transferase activity, transferring acyl groups other than amino-acyl groups	MF
	GO:0051453	0.00313571	0.999363	8	21	regulation of intracellular pH	BP
	GO:0009631	0.00315236	0.999726	5	8	cold acclimation	BP
	GO:0098656	0.00315376	0.998805	17	65	anion transmembrane transport	BP
	GO:0016020	0.00316783	0.997482	288	1937	membrane	CC
	GO:0005887	0.00318571	0.997996	62	361	integral component of plasma membrane	CC
	GO:0009409	0.00319292	0.999599	6	11	response to cold	BP
	GO:0005920	0.00326166	0.999815	4	6	smooth septate junction	CC
	GO:0044459	0.00327788	0.99773	97	618	plasma membrane part	CC
	GO:0015370	0.00335555	0.999205	9	27	solute:sodium symporter activity	MF
	GO:0043649	0.00346483	0.9998	4	6	dicarboxylic acid catabolic process	BP
	GO:0046514	0.00360165	0.99979	4	6	ceramide catabolic process	BP
	GO:0061687	0.00360944	1	3	3	detoxification of inorganic compound	BP
	GO:0071322	0.0036171	0.999505	6	12	cellular response to carbohydrate stimulus	BP
	GO:0033961	0.00368354	1	3	3	cis-stilbene-oxide hydrolase activity	MF
	GO:0055081	0.00370691	0.999738	4	7	anion homeostasis	BP
	GO:0006566	0.00371025	1	3	3	threonine metabolic process	BP
	GO:0006567	0.00371025	1	3	3	threonine catabolic process	BP
	GO:0017127	0.0037475	0.999567	5	11	cholesterol transporter activity	MF
	GO:0046689	0.00375916	1	3	3	response to mercury ion	BP
	GO:0006578	0.00376672	1	3	3	amino-acid betaine biosynthetic process	BP
	GO:0045329	0.00376672	1	3	3	carnitine biosynthetic process	BP
	GO:0005416	0.00379017	0.999319	7	17	amino acid:cation symporter activity	MF
	GO:0048029	0.00386936	0.999102	9	23	monosaccharide binding	MF
	GO:0032368	0.00390257	0.99972	4	7	regulation of lipid transport	BP
	GO:0035999	0.00393568	1	3	3	tetrahydrofolate interconversion	BP
	GO:0005534	0.0039509	0.999637	5	8	galactose binding	MF
	GO:0006850	0.00396805	1	3	3	mitochondrial pyruvate transmembrane transport	BP
	GO:1901475	0.00396805	1	3	3	pyruvate transmembrane transport	BP
	GO:0061058	0.00398395	0.99959	5	9	regulation of peptidoglycan recognition protein signaling pathway	BP
	GO:0015297	0.0040594	0.998914	10	31	antiporter activity	MF
	GO:0006749	0.00421865	0.998567	14	44	glutathione metabolic process	BP
	GO:0055075	0.00421952	0.999691	4	7	potassium ion homeostasis	BP
	GO:0006101	0.00428001	0.999082	8	21	citrate metabolic process	BP
	GO:0042593	0.00435402	0.998723	11	36	glucose homeostasis	BP
	GO:0015923	0.00447685	0.99933	6	13	mannosidase activity	MF
	GO:0098739	0.00450292	0.999	8	23	import across plasma membrane	BP
	GO:0099516	0.00452496	0.998994	8	23	ion antiporter activity	MF
	GO:0006817	0.00454621	0.999716	4	6	phosphate ion transport	BP
	GO:0006885	0.00460536	0.998985	8	22	regulation of pH	BP
	GO:0030641	0.00460536	0.998985	8	22	regulation of cellular pH	BP
	GO:0055088	0.00468027	0.998145	17	67	lipid homeostasis	BP
	GO:0006517	0.0047684	0.999277	6	13	protein deglycosylation	BP
	GO:0042430	0.00493654	0.999463	5	9	indole-containing compound metabolic process	BP
	GO:0009112	0.00495448	0.998909	8	21	nucleobase metabolic process	BP
	GO:0042165	0.00501695	0.999204	6	14	neurotransmitter binding	MF
	GO:0072348	0.00522185	0.999002	7	17	sulfur compound transport	BP
	GO:0006006	0.00532069	0.998413	11	34	glucose metabolic process	BP
	GO:0046365	0.00533593	0.999408	5	9	monosaccharide catabolic process	BP
	GO:0019829	0.00541175	0.99826	12	40	cation-transporting ATPase activity	MF
	GO:0042062	0.00546288	1	2	2	long-term strengthening of neuromuscular junction	BP
	GO:0005764	0.00547246	0.99773	18	71	lysosome	CC
	GO:0001775	0.00562291	0.998734	8	21	cell activation	BP
	GO:0051289	0.0056899	0.999619	4	6	protein homotetramerization	BP
	GO:0070008	0.00572411	0.999616	4	6	serine-type exopeptidase activity	MF
	GO:0034220	0.00578866	0.99666	40	208	ion transmembrane transport	BP
	GO:0007035	0.00589371	0.999278	5	10	vacuolar acidification	BP
	GO:0042908	0.00592132	0.999723	3	5	xenobiotic transport	BP
	GO:0042910	0.00592132	0.999723	3	5	xenobiotic transmembrane transporter activity	MF
	GO:0033180	0.00595289	0.999269	5	10	proton-transporting V-type ATPase, V1 domain	CC
	GO:0002376	0.00610363	0.995933	70	404	immune system process	BP
	GO:0022853	0.00626292	0.997937	12	41	active ion transmembrane transporter activity	MF
	GO:0042625	0.00626292	0.997937	12	41	ATPase coupled ion transmembrane transporter activity	MF
	GO:0009074	0.00626708	0.999276	5	9	aromatic amino acid family catabolic process	BP
	GO:0006570	0.0063366	0.99921	5	10	tyrosine metabolic process	BP
	GO:0007156	0.00637084	0.998075	10	43	homophilic cell adhesion via plasma membrane adhesion molecules	BP
	GO:0016742	0.00641458	0.999787	3	4	hydroxymethyl-, formyl- and related transferase activity	MF
	GO:0010035	0.00717795	0.997224	15	56	response to inorganic substance	BP
	GO:0046467	0.00721212	0.997345	14	48	membrane lipid biosynthetic process	BP
	GO:0050878	0.00726338	0.998489	7	18	regulation of body fluid levels	BP
	GO:0003344	0.00732538	1	2	2	pericardium morphogenesis	BP
	GO:0016340	0.00732538	1	2	2	calcium-dependent cell-matrix adhesion	BP
	GO:0060039	0.00732538	1	2	2	pericardium development	BP
	GO:0032934	0.00735768	0.99873	6	14	sterol binding	MF
	GO:0035026	0.00742308	0.999623	3	5	leading edge cell differentiation	BP
	GO:0046663	0.00742308	0.999623	3	5	dorsal closure, leading edge cell differentiation	BP
	GO:0000220	0.00753515	0.999018	5	10	vacuolar proton-transporting V-type ATPase, V0 domain	CC
	GO:0033179	0.00753515	0.999018	5	10	proton-transporting V-type ATPase, V0 domain	CC
	GO:0033540	0.00755324	0.999342	4	7	fatty acid beta-oxidation using acyl-CoA oxidase	BP
	GO:0010038	0.00779961	0.997353	12	41	response to metal ion	BP
	GO:0050829	0.00789727	0.996187	23	98	defense response to Gram-negative bacterium	BP
	GO:0015248	0.00796494	0.998808	5	13	sterol transporter activity	MF
	GO:0042221	0.00825439	0.993798	131	883	response to chemical	BP
	GO:0005332	0.00826923	0.999259	4	7	gamma-aminobutyric acid:sodium symporter activity	MF
	GO:0140161	0.00826923	0.999259	4	7	monocarboxylate:sodium symporter activity	MF
	GO:0097237	0.00830642	0.998487	6	15	cellular response to toxic substance	BP
	GO:0010496	0.00838402	0.999246	4	7	intercellular transport	BP
	GO:0002683	0.00842639	0.996526	16	66	negative regulation of immune system process	BP
	GO:0097164	0.00850762	0.99724	11	37	ammonium ion metabolic process	BP
	GO:0010466	0.00858077	0.997915	8	21	negative regulation of peptidase activity	BP
	GO:0015114	0.00863431	0.999679	3	4	phosphate ion transmembrane transporter activity	MF
	GO:0003796	0.00865581	0.998564	6	12	lysozyme activity	MF
	GO:0033500	0.00871958	0.996962	12	44	carbohydrate homeostasis	BP
	GO:0006805	0.00893554	0.998389	6	14	xenobiotic metabolic process	BP
	GO:0071466	0.00893554	0.998389	6	14	cellular response to xenobiotic stimulus	BP
	GO:0019238	0.00896322	0.999662	3	4	cyclohydrolase activity	MF
	GO:0019377	0.00916709	0.999652	3	4	glycolipid catabolic process	BP
	GO:0046477	0.00916709	0.999652	3	4	glycosylceramide catabolic process	BP
	GO:0046479	0.00916709	0.999652	3	4	glycosphingolipid catabolic process	BP
	GO:0061059	0.00941082	0.999639	3	4	positive regulation of peptidoglycan recognition protein signaling pathway	BP
	GO:0045851	0.00952195	0.998212	6	15	pH reduction	BP
	GO:0051452	0.00952195	0.998212	6	15	intracellular pH reduction	BP
	GO:0044262	0.00958797	0.995542	20	86	cellular carbohydrate metabolic process	BP
	GO:0006013	0.00972257	0.999085	4	7	mannose metabolic process	BP
	GO:0005960	0.00973766	0.999621	3	4	glycine cleavage complex	CC
	GO:0006546	0.00973766	0.999621	3	4	glycine catabolic process	BP
	GO:0034040	0.00988057	0.99889	4	9	lipid-transporting ATPase activity	MF
	GO:0034041	0.00988057	0.99889	4	9	sterol-transporting ATPase activity	MF
	GO:0035152	0.00991345	0.995655	17	81	regulation of tube architecture, open tracheal system	BP
	GO:0042440	0.00992296	0.99492	25	115	pigment metabolic process	BP
	GO:0019748	0.00996626	0.995343	20	87	secondary metabolic process	BP
	GO:0006026	0.0100304	0.997458	8	22	aminoglycan catabolic process	BP
	GO:0042493	0.0101148	0.994261	33	176	response to drug	BP
	GO:0005044	0.0103404	0.998459	5	11	scavenger receptor activity	MF
	GO:0003008	0.0105863	0.992592	78	487	system process	BP
	GO:0046351	0.0106259	0.999572	3	4	disaccharide biosynthetic process	BP
	GO:0035230	0.0107044	0.999263	3	6	cytoneme	CC
	GO:0019732	0.0107334	0.997929	6	15	antifungal humoral response	BP
	GO:0044769	0.0110479	0.996528	10	32	ATPase activity, coupled to transmembrane movement of ions, rotational mechanism	MF
	GO:0098661	0.0110616	0.997804	6	16	inorganic anion transmembrane transport	BP
	GO:0005496	0.0111917	0.99782	6	15	steroid binding	MF
	GO:0007494	0.0115123	0.996788	8	31	midgut development	BP
	GO:0010883	0.0116056	0.996534	9	31	regulation of lipid storage	BP
	GO:0036296	0.0116343	0.998303	5	10	response to increased oxygen levels	BP
	GO:0005549	0.0116586	0.996706	9	24	odorant binding	MF
	GO:0031233	0.0122739	0.999477	3	4	intrinsic component of external side of plasma membrane	CC
	GO:0000221	0.0125124	0.998589	4	8	vacuolar proton-transporting V-type ATPase, V1 domain	CC
	GO:0003841	0.0127469	0.999449	3	4	1-acylglycerol-3-phosphate O-acyltransferase activity	MF
	GO:0050777	0.0133394	0.994824	13	49	negative regulation of immune response	BP
	GO:0006672	0.0135346	0.997247	6	15	ceramide metabolic process	BP
	GO:0007588	0.0136057	1	2	2	excretion	BP
	GO:0006099	0.0137214	0.996653	7	20	tricarboxylic acid cycle	BP
	GO:0098660	0.0137885	0.992486	27	138	inorganic ion transmembrane transport	BP
	GO:0042759	0.0138428	1	2	2	long-chain fatty acid biosynthetic process	BP
	GO:0005328	0.0141325	0.99645	7	22	neurotransmitter:sodium symporter activity	MF
	GO:0097603	0.0142703	1	2	2	temperature-gated ion channel activity	MF
	GO:0004620	0.0143313	0.996472	7	20	phospholipase activity	MF
	GO:0005504	0.0144393	0.998298	4	8	fatty acid binding	MF
	GO:0009109	0.0144602	1	2	2	coenzyme catabolic process	BP
	GO:0000062	0.0144681	0.997764	5	10	fatty-acyl-CoA binding	MF
	GO:1901567	0.0144681	0.997764	5	10	fatty acid derivative binding	MF
	GO:0030730	0.0144896	0.99829	4	8	sequestering of triglyceride	BP
	GO:0016714	0.0148026	1	2	2	oxidoreductase activity, acting on paired donors, with incorporation or reduction of molecular oxygen, reduced pteridine as one donor, and incorporation of one atom of oxygen	MF
	GO:0046008	0.014927	0.998222	4	8	regulation of female receptivity, post-mating	BP
	GO:0047617	0.0150411	0.999306	3	4	acyl-CoA hydrolase activity	MF
	GO:0004559	0.0151131	0.997413	5	12	alpha-mannosidase activity	MF
	GO:0016594	0.0151313	1	2	2	glycine binding	MF
	GO:0004555	0.0151467	1	2	2	alpha,alpha-trehalase activity	MF
	GO:0005993	0.0151467	1	2	2	trehalose catabolic process	BP
	GO:0009313	0.0151467	1	2	2	oligosaccharide catabolic process	BP
	GO:0015927	0.0151467	1	2	2	trehalase activity	MF
	GO:0046352	0.0151467	1	2	2	disaccharide catabolic process	BP
	GO:0031406	0.0153841	0.995644	8	25	carboxylic acid binding	MF
	GO:0043177	0.0153841	0.995644	8	25	organic acid binding	MF
	GO:0015185	0.0155613	0.998122	4	8	gamma-aminobutyric acid transmembrane transporter activity	MF
	GO:0015355	0.0155613	0.998122	4	8	secondary active monocarboxylate transmembrane transporter activity	MF
	GO:1901682	0.0156084	0.996089	7	20	sulfur compound transmembrane transporter activity	MF
	GO:0035321	0.0156156	0.999595	2	3	maintenance of imaginal disc-derived wing hair orientation	BP
	GO:0031955	0.015795	1	2	2	short-chain fatty acid-CoA ligase activity	MF
	GO:0019202	0.0158314	1	2	2	amino acid kinase activity	MF
	GO:0045434	0.0160039	0.998908	3	5	negative regulation of female receptivity, post-mating	BP
	GO:0016052	0.0160188	0.993897	12	45	carbohydrate catabolic process	BP
	GO:0016323	0.0160876	0.994356	10	45	basolateral plasma membrane	CC
	GO:0004477	0.0160996	1	2	2	methenyltetrahydrofolate cyclohydrolase activity	MF
	GO:0004488	0.0160996	1	2	2	methylenetetrahydrofolate dehydrogenase (NADP+) activity	MF
	GO:0016638	0.0161701	0.998025	4	8	oxidoreductase activity, acting on the CH-NH2 group of donors	MF
	GO:0004470	0.0162488	1	2	2	malic enzyme activity	MF
	GO:0004471	0.0162488	1	2	2	malate dehydrogenase (decarboxylating) (NAD+) activity	MF
	GO:0004473	0.0162488	1	2	2	malate dehydrogenase (decarboxylating) (NADP+) activity	MF
	GO:0006090	0.0162582	0.994883	9	30	pyruvate metabolic process	BP
	GO:0030170	0.0167024	0.994718	9	30	pyridoxal phosphate binding	MF
	GO:0070279	0.0167024	0.994718	9	30	vitamin B6 binding	MF
	GO:0098771	0.0167503	0.991232	23	111	inorganic ion homeostasis	BP
	GO:0016882	0.0168981	1	2	2	cyclo-ligase activity	MF
	GO:0046113	0.017521	0.997805	4	8	nucleobase catabolic process	BP
	GO:0046519	0.017522	1	2	2	sphingoid metabolic process	BP
	GO:0031177	0.0175674	0.998757	3	5	phosphopantetheine binding	MF
	GO:1902600	0.0179124	0.993063	12	45	proton transmembrane transport	BP
	GO:0045924	0.0181468	0.995827	6	18	regulation of female receptivity	BP
	GO:0043167	0.0181517	0.98513	236	1638	ion binding	MF
	GO:0006842	0.01818	1	2	2	tricarboxylic acid transport	BP
	GO:0015746	0.01818	1	2	2	citrate transport	BP
	GO:0000270	0.0182795	0.996834	5	11	peptidoglycan metabolic process	BP
	GO:0009253	0.0182795	0.996834	5	11	peptidoglycan catabolic process	BP
	GO:0009113	0.0183122	0.998682	3	5	purine nucleobase biosynthetic process	BP
	GO:0010884	0.0183882	0.9975	4	9	positive regulation of lipid storage	BP
	GO:0004144	0.01839	1	2	2	diacylglycerol O-acyltransferase activity	MF
	GO:0006879	0.0187949	0.997593	4	8	cellular iron ion homeostasis	BP
	GO:0055080	0.0188122	0.990034	23	112	cation homeostasis	BP
	GO:0098858	0.0188254	0.994785	7	27	actin-based cell projection	CC
	GO:0004096	0.0189497	1	2	2	catalase activity	MF
	GO:0008305	0.019039	0.998365	3	6	integrin complex	CC
	GO:0098636	0.019039	0.998365	3	6	protein complex involved in cell adhesion	CC
	GO:0034755	0.0191198	0.998601	3	5	iron ion transmembrane transport	BP
	GO:0045178	0.0193519	0.993999	8	33	basal part of cell	CC
	GO:0046486	0.0196407	0.989544	23	113	glycerolipid metabolic process	BP
	GO:1903707	0.0196488	0.994715	7	22	negative regulation of hemopoiesis	BP
	GO:0055072	0.0196607	0.996391	5	12	iron ion homeostasis	BP
	GO:1901615	0.0198775	0.988587	29	144	organic hydroxy compound metabolic process	BP
	GO:0010817	0.0200173	0.991342	14	61	regulation of hormone levels	BP
	GO:0019203	0.0200295	0.998507	3	5	carbohydrate phosphatase activity	MF
	GO:0005902	0.0201723	0.996846	4	12	microvillus	CC
	GO:0050801	0.0205772	0.98883	24	119	ion homeostasis	BP
	GO:0016328	0.0207029	0.995783	5	16	lateral plasma membrane	CC
	GO:0006964	0.0210615	0.995942	5	13	positive regulation of biosynthetic process of antibacterial peptides active against Gram-negative bacteria	BP
	GO:0035435	0.021091	0.998395	3	5	phosphate ion transmembrane transport	BP
	GO:0006568	0.0212963	0.998373	3	5	tryptophan metabolic process	BP
	GO:0006586	0.0212963	0.998373	3	5	indolalkylamine metabolic process	BP
	GO:0010890	0.0213378	1	2	2	positive regulation of sequestering of triglyceride	BP
	GO:0098609	0.0213997	0.988757	21	121	cell-cell adhesion	BP
	GO:0044425	0.0214945	0.982484	208	1412	membrane part	CC
	GO:0003756	0.0216036	0.99834	3	5	protein disulfide isomerase activity	MF
	GO:0016864	0.0216036	0.99834	3	5	intramolecular oxidoreductase activity, transposing S-S bonds	MF
	GO:0070328	0.0216319	0.993362	8	27	triglyceride homeostasis	BP
	GO:0006011	0.0216411	0.997101	4	8	UDP-glucose metabolic process	BP
	GO:0055064	0.0216529	0.99933	2	3	chloride ion homeostasis	BP
	GO:0055083	0.0216529	0.99933	2	3	monovalent inorganic anion homeostasis	BP
	GO:0072524	0.0216621	0.991801	11	40	pyridine-containing compound metabolic process	BP
	GO:0006677	0.0220778	0.998289	3	5	glycosylceramide metabolic process	BP
	GO:0005539	0.0222772	0.992503	9	32	glycosaminoglycan binding	MF
	GO:0010951	0.022554	0.993892	7	20	negative regulation of endopeptidase activity	BP
	GO:0019233	0.0226014	0.990132	14	57	sensory perception of pain	BP
	GO:0004097	0.0227493	1	2	2	catechol oxidase activity	MF
	GO:0016682	0.0227493	1	2	2	oxidoreductase activity, acting on diphenols and related substances as donors, oxygen as acceptor	MF
	GO:0030060	0.0227493	1	2	2	L-malate dehydrogenase activity	MF
	GO:0036263	0.0227493	1	2	2	L-DOPA monooxygenase activity	MF
	GO:0036264	0.0227493	1	2	2	dopamine monooxygenase activity	MF
	GO:0032373	0.0228058	1	2	2	positive regulation of sterol transport	BP
	GO:0032376	0.0228058	1	2	2	positive regulation of cholesterol transport	BP
	GO:0032377	0.0228058	1	2	2	regulation of intracellular lipid transport	BP
	GO:0032379	0.0228058	1	2	2	positive regulation of intracellular lipid transport	BP
	GO:0032380	0.0228058	1	2	2	regulation of intracellular sterol transport	BP
	GO:0032382	0.0228058	1	2	2	positive regulation of intracellular sterol transport	BP
	GO:0032383	0.0228058	1	2	2	regulation of intracellular cholesterol transport	BP
	GO:0032385	0.0228058	1	2	2	positive regulation of intracellular cholesterol transport	BP
	GO:0009609	0.0228477	1	2	2	response to symbiotic bacterium	BP
	GO:0017001	0.0231794	0.995551	5	12	antibiotic catabolic process	BP
	GO:0042133	0.023184	0.992743	8	28	neurotransmitter metabolic process	BP
	GO:0004457	0.0233707	1	2	2	lactate dehydrogenase activity	MF
	GO:0000014	0.0234945	0.996548	4	9	single-stranded DNA endodeoxyribonuclease activity	MF
	GO:0035001	0.0236233	0.997577	3	7	dorsal trunk growth, open tracheal system	BP
	GO:0004069	0.0236884	1	2	2	L-aspartate:2-oxoglutarate aminotransferase activity	MF
	GO:0004556	0.0237633	1	2	2	alpha-amylase activity	MF
	GO:0016160	0.0237633	1	2	2	amylase activity	MF
	GO:0008043	0.023951	1	2	2	intracellular ferritin complex	CC
	GO:0070288	0.023951	1	2	2	ferritin complex	CC
	GO:0098711	0.023951	1	2	2	iron ion import across plasma membrane	BP
	GO:1990461	0.023951	1	2	2	detoxification of iron ion	BP
	GO:0004034	0.0240066	1	2	2	aldose 1-epimerase activity	MF
	GO:0006527	0.0240323	1	2	2	arginine catabolic process	BP
	GO:0051287	0.0241138	0.992554	8	25	NAD binding	MF
	GO:0008336	0.0241291	1	2	2	gamma-butyrobetaine dioxygenase activity	MF
	GO:0033293	0.0243852	0.996374	4	9	monocarboxylic acid binding	MF
	GO:0047718	0.0245106	1	2	2	indanol dehydrogenase activity	MF
	GO:0003884	0.0245326	1	2	2	D-amino-acid oxidase activity	MF
	GO:0046416	0.0245326	1	2	2	D-amino acid metabolic process	BP
	GO:0006309	0.0247005	0.995031	5	13	apoptotic DNA fragmentation	BP
	GO:0006921	0.0247005	0.995031	5	13	cellular component disassembly involved in execution phase of apoptosis	BP
	GO:0030262	0.0247005	0.995031	5	13	apoptotic nuclear changes	BP
	GO:0018958	0.0247287	0.988316	16	71	phenol-containing compound metabolic process	BP
	GO:0009407	0.0247593	0.997991	3	5	toxin catabolic process	BP
	GO:0042178	0.0247593	0.997991	3	5	xenobiotic catabolic process	BP
	GO:0046701	0.0247593	0.997991	3	5	insecticide catabolic process	BP
	GO:0035160	0.0249345	0.995835	4	12	maintenance of epithelial integrity, open tracheal system	BP
	GO:0043152	0.0249809	1	2	2	induction of bacterial agglutination	BP
	GO:0007621	0.02552	0.997539	3	6	negative regulation of female receptivity	BP
	GO:0045332	0.0256705	0.99728	3	7	phospholipid translocation	BP
	GO:0046148	0.0256876	0.988176	15	64	pigment biosynthetic process	BP
	GO:0016878	0.0257578	0.99266	7	22	acid-thiol ligase activity	MF
	GO:0098662	0.0260599	0.985466	24	127	inorganic cation transmembrane transport	BP
	GO:0009395	0.0261527	0.997453	3	6	phospholipid catabolic process	BP
	GO:0004869	0.0264175	0.996225	4	8	cysteine-type endopeptidase inhibitor activity	MF
	GO:1900424	0.0266241	0.990701	9	33	regulation of defense response to bacterium	BP
	GO:0042135	0.026719	0.995908	4	9	neurotransmitter catabolic process	BP
	GO:0043650	0.0268638	0.997356	3	6	dicarboxylic acid biosynthetic process	BP
	GO:0033227	0.0269884	0.991984	7	26	dsRNA transport	BP
	GO:0006027	0.0271448	0.994559	5	12	glycosaminoglycan catabolic process	BP
	GO:0015238	0.02726	0.991093	8	30	drug transmembrane transporter activity	MF
	GO:0055090	0.0272942	0.991178	8	28	acylglycerol homeostasis	BP
	GO:0002781	0.0274164	0.995565	4	10	antifungal peptide production	BP
	GO:0002788	0.0274164	0.995565	4	10	regulation of antifungal peptide production	BP
	GO:0002804	0.0274164	0.995565	4	10	positive regulation of antifungal peptide production	BP
	GO:1900150	0.0274164	0.995565	4	10	regulation of defense response to fungus	BP
	GO:0006591	0.0275048	0.997671	3	5	ornithine metabolic process	BP
	GO:0019915	0.0276536	0.989503	10	41	lipid storage	BP
	GO:0016811	0.027659	0.988049	13	51	hydrolase activity, acting on carbon-nitrogen (but not peptide) bonds, in linear amides	MF
	GO:0002697	0.0281063	0.986819	15	69	regulation of immune effector process	BP
	GO:0044291	0.0290291	0.998944	2	3	cell-cell contact zone	CC
	GO:0004046	0.029108	0.997477	3	5	aminoacylase activity	MF
	GO:0055082	0.029369	0.98445	20	99	cellular chemical homeostasis	BP
	GO:0003994	0.0294841	0.998918	2	3	aconitate hydratase activity	MF
	GO:0004012	0.0296093	0.996679	3	7	phospholipid-translocating ATPase activity	MF
	GO:0048871	0.0296648	0.986745	13	65	multicellular organismal homeostasis	BP
	GO:0019725	0.0304246	0.981143	33	179	cellular homeostasis	BP
	GO:0035151	0.0307118	0.988007	10	45	regulation of tube size, open tracheal system	BP
	GO:0072499	0.0311392	0.990304	7	29	photoreceptor cell axon guidance	BP
	GO:0017085	0.031198	0.991735	6	19	response to insecticide	BP
	GO:0009311	0.031303	0.990463	7	25	oligosaccharide metabolic process	BP
	GO:0003997	0.0314075	0.996708	3	6	acyl-CoA oxidase activity	MF
	GO:0034976	0.0315499	0.985414	14	64	response to endoplasmic reticulum stress	BP
	GO:0050850	0.0316483	0.998791	2	3	positive regulation of calcium-mediated signaling	BP
	GO:0062023	0.0317808	0.991112	6	25	collagen-containing extracellular matrix	CC
	GO:0034440	0.0319861	0.987763	10	36	lipid oxidation	BP
	GO:0030312	0.032268	0.996581	3	6	external encapsulating structure	CC
	GO:0007496	0.0322991	0.998752	2	3	anterior midgut development	BP
	GO:0006582	0.0324011	0.985529	13	56	melanin metabolic process	BP
	GO:0005918	0.0326142	0.987195	10	43	septate junction	CC
	GO:0016879	0.0338606	0.988393	8	31	ligase activity, forming carbon-nitrogen bonds	MF
	GO:0016836	0.033866	0.987753	9	31	hydro-lyase activity	MF
	GO:0072521	0.0339062	0.97867	34	178	purine-containing compound metabolic process	BP
	GO:0042249	0.0339418	0.998652	2	3	establishment of planar polarity of embryonic epithelium	BP
	GO:0098862	0.0340908	0.993873	4	11	cluster of actin-based cell projections	CC
	GO:1901618	0.0345726	0.993589	4	12	organic hydroxy compound transmembrane transporter activity	MF
	GO:0050764	0.0347971	0.995836	3	7	regulation of phagocytosis	BP
	GO:0006189	0.0349211	0.998591	2	3	'de novo' IMP biosynthetic process	BP
	GO:0061343	0.0349259	0.993674	4	11	cell adhesion involved in heart morphogenesis	BP
	GO:0016063	0.0351873	0.99201	5	14	rhodopsin biosynthetic process	BP
	GO:0016801	0.0352955	0.99408	4	9	hydrolase activity, acting on ether bonds	MF
	GO:0030968	0.0353715	0.991802	5	15	endoplasmic reticulum unfolded protein response	BP
	GO:0006560	0.035421	0.996101	3	6	proline metabolic process	BP
	GO:0015672	0.0354503	0.980446	21	110	monovalent inorganic cation transport	BP
	GO:0002812	0.0354679	0.991773	5	15	biosynthetic process of antibacterial peptides active against Gram-negative bacteria	BP
	GO:0002813	0.0354679	0.991773	5	15	regulation of biosynthetic process of antibacterial peptides active against Gram-negative bacteria	BP
	GO:0004089	0.0359528	0.993933	4	9	carbonate dehydratase activity	MF
	GO:0006865	0.0360152	0.985578	10	44	amino acid transport	BP
	GO:0070679	0.036173	0.997924	2	4	inositol 1,4,5 trisphosphate binding	MF
	GO:0015562	0.036314	0.995579	3	7	efflux transmembrane transporter activity	MF
	GO:0044295	0.036345	0.993002	4	13	axonal growth cone	CC
	GO:0035094	0.0365062	0.995932	3	6	response to nicotine	BP
	GO:0006826	0.0365812	0.99592	3	6	iron ion transport	BP
	GO:0015645	0.0365878	0.989921	6	19	fatty acid ligase activity	MF
	GO:0016405	0.0365878	0.989921	6	19	CoA-ligase activity	MF
	GO:0043178	0.0368686	0.993019	4	12	alcohol binding	MF
	GO:0005921	0.0369286	0.995865	3	6	gap junction	CC
	GO:0016469	0.037266	0.985246	10	38	proton-transporting two-sector ATPase complex	CC
	GO:0030864	0.0374573	0.990717	5	19	cortical actin cytoskeleton	CC
	GO:0005811	0.0376918	0.989669	6	18	lipid droplet	CC
	GO:0051262	0.0377814	0.993215	4	10	protein tetramerization	BP
	GO:0050832	0.0380562	0.983905	11	47	defense response to fungus	BP
	GO:0031941	0.0382671	0.997733	2	4	filamentous actin	CC
	GO:0051117	0.0382691	0.995652	3	6	ATPase binding	MF
	GO:1903706	0.0383505	0.987782	7	25	regulation of hemopoiesis	BP
	GO:0055093	0.0390495	0.993226	4	9	response to hyperoxia	BP
	GO:0005604	0.0391138	0.992036	4	15	basement membrane	CC
	GO:0009065	0.0393502	0.992837	4	10	glutamine family amino acid catabolic process	BP
	GO:0042171	0.039556	0.995444	3	6	lysophosphatidic acid acyltransferase activity	MF
	GO:1903201	0.0401727	0.998245	2	3	regulation of oxidative stress-induced cell death	BP
	GO:0004806	0.040328	0.998234	2	3	triglyceride lipase activity	MF
	GO:0046912	0.0403552	0.998233	2	3	transferase activity, transferring acyl groups, acyl groups converted into alkyl on transfer	MF
	GO:0035150	0.0411866	0.982968	10	48	regulation of tube size	BP
	GO:0008253	0.0416463	0.9951	3	6	5'-nucleotidase activity	MF
	GO:0070482	0.0421512	0.979593	14	68	response to oxygen levels	BP
	GO:0032876	0.0425194	0.998081	2	3	negative regulation of DNA endoreduplication	BP
	GO:0006084	0.0427802	0.991993	4	10	acetyl-CoA metabolic process	BP
	GO:0006526	0.0429285	0.998052	2	3	arginine biosynthetic process	BP
	GO:0035725	0.0439992	0.990982	4	13	sodium ion transmembrane transport	BP
	GO:0034204	0.0441696	0.993823	3	8	lipid translocation	BP
	GO:0098595	0.0442711	0.991098	4	12	perivitelline space	CC
	GO:1901565	0.0442885	0.96728	69	413	organonitrogen compound catabolic process	BP
	GO:0042335	0.0444948	0.97342	25	139	cuticle development	BP
	GO:0017143	0.04503	0.994527	3	6	insecticide metabolic process	BP
	GO:0042445	0.045105	0.981252	10	43	hormone metabolic process	BP
	GO:0008063	0.0451734	0.981266	10	42	Toll signaling pathway	BP
	GO:0043901	0.0456312	0.983239	8	33	negative regulation of multi-organism process	BP
	GO:0050848	0.0457023	0.993887	3	7	regulation of calcium-mediated signaling	BP
	GO:0016048	0.0457094	0.993885	3	7	detection of temperature stimulus	BP
	GO:0050951	0.0457094	0.993885	3	7	sensory perception of temperature stimulus	BP
	GO:0050961	0.0457094	0.993885	3	7	detection of temperature stimulus involved in sensory perception	BP
	GO:0050965	0.0457094	0.993885	3	7	detection of temperature stimulus involved in sensory perception of pain	BP
	GO:0004854	0.0459896	0.99783	2	3	xanthine dehydrogenase activity	MF
	GO:0009115	0.0459896	0.99783	2	3	xanthine catabolic process	BP
	GO:0016726	0.0459896	0.99783	2	3	oxidoreductase activity, acting on CH or CH2 groups, NAD or NADP as acceptor	MF
	GO:0046110	0.0459896	0.99783	2	3	xanthine metabolic process	BP
	GO:0032371	0.0461482	0.997818	2	3	regulation of sterol transport	BP
	GO:0032374	0.0461482	0.997818	2	3	regulation of cholesterol transport	BP
	GO:0004348	0.047032	0.997752	2	3	glucosylceramidase activity	MF
	GO:0006680	0.047032	0.997752	2	3	glucosylceramide catabolic process	BP
	GO:0048149	0.0478084	0.978785	11	52	behavioral response to ethanol	BP
	GO:0009225	0.0488205	0.985544	6	19	nucleotide-sugar metabolic process	BP
	GO:0006873	0.0488772	0.973421	18	92	cellular ion homeostasis	BP
	GO:0097305	0.0490917	0.972182	20	115	response to alcohol	BP
	GO:0016803	0.049292	0.993777	3	6	ether hydrolase activity	MF
	GO:0045213	0.049297	0.997578	2	3	neurotransmitter receptor metabolic process	BP
	GO:0001894	0.0499463	0.977531	11	56	tissue homeostasis	BP
	GO:0042891	0.050124	0.997514	2	3	antibiotic transport	BP
	GO:0051282	0.0501521	0.99654	2	4	regulation of sequestering of calcium ion	BP
	GO:0051283	0.0501521	0.99654	2	4	negative regulation of sequestering of calcium ion	BP
	GO:0007160	0.0502699	0.986754	5	17	cell-matrix adhesion	BP
	GO:0015081	0.0504199	0.976426	12	60	sodium ion transmembrane transporter activity	MF
	GO:0006558	0.0505963	0.993542	3	6	L-phenylalanine metabolic process	BP
	GO:0006559	0.0505963	0.993542	3	6	L-phenylalanine catabolic process	BP
	GO:1902221	0.0505963	0.993542	3	6	erythrose 4-phosphate/phosphoenolpyruvate family amino acid metabolic process	BP
	GO:1902222	0.0505963	0.993542	3	6	erythrose 4-phosphate/phosphoenolpyruvate family amino acid catabolic process	BP
	GO:0097286	0.0508141	0.99746	2	3	iron ion import	BP
	GO:0006561	0.0514404	0.99741	2	3	proline biosynthetic process	BP
	GO:0002778	0.05201	0.983907	6	22	antibacterial peptide production	BP
	GO:0002780	0.05201	0.983907	6	22	antibacterial peptide biosynthetic process	BP
	GO:0002786	0.05201	0.983907	6	22	regulation of antibacterial peptide production	BP
	GO:0002808	0.05201	0.983907	6	22	regulation of antibacterial peptide biosynthetic process	BP
	GO:0015718	0.0522134	0.98205	7	26	monocarboxylic acid transport	BP
	GO:0006739	0.052375	0.989503	4	10	NADP metabolic process	BP
	GO:0009743	0.0524019	0.982082	7	25	response to carbohydrate	BP
	GO:0006855	0.0524816	0.98883	4	12	drug transmembrane transport	BP
	GO:0005911	0.0526461	0.97088	18	105	cell-cell junction	CC
	GO:0004805	0.0531404	0.997274	2	3	trehalose-phosphatase activity	MF
	GO:0005992	0.0531404	0.997274	2	3	trehalose biosynthetic process	BP
	GO:0006573	0.0539238	0.99721	2	3	valine metabolic process	BP
	GO:0016835	0.0540057	0.977061	10	39	carbon-oxygen lyase activity	MF
	GO:0015141	0.0541713	0.997189	2	3	succinate transmembrane transporter activity	MF
	GO:0015744	0.0541713	0.997189	2	3	succinate transport	BP
	GO:0048867	0.0543343	0.984611	5	23	stem cell fate determination	BP
	GO:0015925	0.0543538	0.997174	2	3	galactosidase activity	MF
	GO:0045861	0.0546803	0.979405	8	30	negative regulation of proteolysis	BP
	GO:0016814	0.054713	0.985642	5	15	hydrolase activity, acting on carbon-nitrogen (but not peptide) bonds, in cyclic amidines	MF
	GO:0016289	0.0557072	0.992593	3	6	CoA hydrolase activity	MF
	GO:0098869	0.0557561	0.997058	2	3	cellular oxidant detoxification	BP
	GO:0015379	0.0560529	0.99588	2	4	potassium:chloride symporter activity	MF
	GO:0016324	0.056123	0.973085	12	67	apical plasma membrane	CC
	GO:0006642	0.0561363	0.997026	2	3	triglyceride mobilization	BP
	GO:0031545	0.056484	0.991746	3	7	peptidyl-proline 4-dioxygenase activity	MF
	GO:0071236	0.0565795	0.987389	4	13	cellular response to antibiotic	BP
	GO:0004568	0.057224	0.987778	4	11	chitinase activity	MF
	GO:0042277	0.0574156	0.973711	11	52	peptide binding	MF
	GO:0034620	0.0577638	0.979558	7	27	cellular response to unfolded protein	BP
	GO:0007368	0.0592014	0.990652	3	8	determination of left/right symmetry	BP
	GO:0006208	0.0592266	0.996763	2	3	pyrimidine nucleobase catabolic process	BP
	GO:0019362	0.0596198	0.975439	9	36	pyridine nucleotide metabolic process	BP
	GO:0046496	0.0596198	0.975439	9	36	nicotinamide nucleotide metabolic process	BP
	GO:0046364	0.0597841	0.987038	4	11	monosaccharide biosynthetic process	BP
	GO:0038024	0.0599289	0.983201	5	18	cargo receptor activity	MF
	GO:0070160	0.0609717	0.972939	10	48	tight junction	CC
	GO:0033353	0.0613929	0.996573	2	3	S-adenosylmethionine cycle	BP
	GO:0046439	0.0613929	0.996573	2	3	L-cysteine metabolic process	BP
	GO:1901052	0.0613929	0.996573	2	3	sarcosine metabolic process	BP
	GO:0018990	0.0616392	0.982771	5	17	ecdysis, chitin-based cuticle	BP
	GO:0042810	0.0623367	0.996488	2	3	pheromone metabolic process	BP
	GO:0042811	0.0623367	0.996488	2	3	pheromone biosynthetic process	BP
	GO:0006553	0.0624133	0.996482	2	3	lysine metabolic process	BP
	GO:0098655	0.0624457	0.961276	25	144	cation transmembrane transport	BP
	GO:0016459	0.0624751	0.981694	5	22	myosin complex	CC
	GO:0046154	0.0627556	0.982592	5	16	rhodopsin metabolic process	BP
	GO:0005178	0.0628197	0.989411	3	9	integrin binding	MF
	GO:0006692	0.0638316	0.996354	2	3	prostanoid metabolic process	BP
	GO:0006693	0.0638316	0.996354	2	3	prostaglandin metabolic process	BP
	GO:0006531	0.0641945	0.996321	2	3	aspartate metabolic process	BP
	GO:0001676	0.0642135	0.989507	3	8	long-chain fatty acid metabolic process	BP
	GO:0034599	0.0643074	0.974808	8	31	cellular response to oxidative stress	BP
	GO:0031589	0.0646332	0.978329	6	26	cell-substrate adhesion	BP
	GO:0006563	0.0647123	0.996273	2	3	L-serine metabolic process	BP
	GO:0050661	0.0658476	0.985239	4	11	NADP binding	MF
	GO:0010039	0.0661985	0.996136	2	3	response to iron ion	BP
	GO:0048565	0.0662914	0.964315	15	92	digestive tract development	BP
	GO:0055123	0.0662914	0.964315	15	92	digestive system development	BP
	GO:0019395	0.0664194	0.972135	9	35	fatty acid oxidation	BP
	GO:0035006	0.0665114	0.970176	10	45	melanization defense response	BP
	GO:0002833	0.0678814	0.97288	8	33	positive regulation of response to biotic stimulus	BP
	GO:0005220	0.0679769	1	1	1	inositol 1,4,5-trisphosphate-sensitive calcium-release channel activity	MF
	GO:0007555	0.0679769	1	1	1	regulation of ecdysteroid secretion	BP
	GO:0035929	0.0679769	1	1	1	steroid hormone secretion	BP
	GO:0045457	0.0679769	1	1	1	ecdysteroid secretion	BP
	GO:0046000	0.0679769	1	1	1	positive regulation of ecdysteroid secretion	BP
	GO:2000831	0.0679769	1	1	1	regulation of steroid hormone secretion	BP
	GO:2000833	0.0679769	1	1	1	positive regulation of steroid hormone secretion	BP
	GO:0045017	0.0685016	0.96918	10	44	glycerolipid biosynthetic process	BP
	GO:0006545	0.0686697	0.995903	2	3	glycine biosynthetic process	BP
	GO:0030003	0.0687206	0.961559	17	90	cellular cation homeostasis	BP
	GO:0009266	0.0689315	0.958819	21	116	response to temperature stimulus	BP
	GO:0048865	0.0690832	0.975958	6	31	stem cell fate commitment	BP
	GO:0004571	0.0698066	0.988181	3	8	mannosyl-oligosaccharide 1,2-alpha-mannosidase activity	MF
	GO:0015924	0.0698066	0.988181	3	8	mannosyl-oligosaccharide mannosidase activity	MF
	GO:0008288	0.0698473	1	1	1	boss receptor activity	MF
	GO:0007422	0.0703395	0.969096	9	50	peripheral nervous system development	BP
	GO:0006687	0.0703651	0.983441	4	12	glycosphingolipid metabolic process	BP
	GO:0000737	0.0704454	0.979517	5	17	DNA catabolic process, endonucleolytic	BP
	GO:0071324	0.0709236	0.988577	3	7	cellular response to disaccharide stimulus	BP
	GO:0071329	0.0709236	0.988577	3	7	cellular response to sucrose stimulus	BP
	GO:0016829	0.0711609	0.958085	20	102	lyase activity	MF
	GO:0006536	0.0712764	0.979203	5	17	glutamate metabolic process	BP
	GO:0009404	0.0716964	0.988399	3	7	toxin metabolic process	BP
	GO:0046680	0.0718028	0.988374	3	7	response to DDT	BP
	GO:0046503	0.0718501	0.978755	5	18	glycerolipid catabolic process	BP
	GO:0036473	0.0725413	0.993808	2	4	cell death in response to oxidative stress	BP
	GO:0060180	0.073014	0.975003	6	24	female mating behavior	BP
	GO:0046873	0.0730306	0.954759	23	142	metal ion transmembrane transporter activity	MF
	GO:0048069	0.0733191	0.966378	10	47	eye pigmentation	BP
	GO:0003333	0.0740918	0.969447	8	37	amino acid transmembrane transport	BP
	GO:0070851	0.0750271	0.974129	6	24	growth factor receptor binding	MF
	GO:0008194	0.0752723	0.959174	15	76	UDP-glycosyltransferase activity	MF
	GO:0016854	0.0753626	0.982287	4	11	racemase and epimerase activity	MF
	GO:0006188	0.0754444	0.99341	2	4	IMP biosynthetic process	BP
	GO:0046348	0.0755205	0.981783	4	12	amino sugar catabolic process	BP
	GO:1901072	0.0755205	0.981783	4	12	glucosamine-containing compound catabolic process	BP
	GO:0006821	0.0762873	0.976626	5	20	chloride transport	BP
	GO:0072329	0.0764149	0.963531	11	47	monocarboxylic acid catabolic process	BP
	GO:0006584	0.0766639	0.976888	5	18	catecholamine metabolic process	BP
	GO:0009712	0.0766639	0.976888	5	18	catechol-containing compound metabolic process	BP
	GO:0061689	0.0767772	0.992217	2	5	tricellular tight junction	CC
	GO:0090137	0.0777068	1	1	1	epithelial cell-cell adhesion involved in epithelium migration	BP
	GO:1903077	0.0777068	1	1	1	negative regulation of protein localization to plasma membrane	BP
	GO:1903387	0.0777068	1	1	1	positive regulation of homophilic cell adhesion	BP
	GO:1903681	0.0777068	1	1	1	regulation of epithelial cell-cell adhesion involved in epithelium migration	BP
	GO:1903683	0.0777068	1	1	1	positive regulation of epithelial cell-cell adhesion involved in epithelium migration	BP
	GO:1904376	0.0777068	1	1	1	negative regulation of protein localization to cell periphery	BP
	GO:1905476	0.0777068	1	1	1	negative regulation of protein localization to membrane	BP
	GO:0060972	0.0778401	1	1	1	left/right pattern formation	BP
	GO:0070986	0.0778401	1	1	1	left/right axis specification	BP
	GO:0006635	0.0781582	0.968042	8	31	fatty acid beta-oxidation	BP
	GO:0007508	0.0785056	0.992979	2	4	larval heart development	BP
	GO:0046887	0.0785262	0.986014	3	8	positive regulation of hormone secretion	BP
	GO:0009062	0.078538	0.963898	10	42	fatty acid catabolic process	BP
	GO:0033178	0.0785427	0.976405	5	17	proton-transporting two-sector ATPase complex, catalytic domain	CC
	GO:0046475	0.078657	0.992958	2	4	glycerophospholipid catabolic process	BP
	GO:0047389	0.078657	0.992958	2	4	glycerophosphocholine phosphodiesterase activity	MF
	GO:2001070	0.078657	0.992958	2	4	starch binding	MF
	GO:0007400	0.0787614	0.979103	4	18	neuroblast fate determination	BP
	GO:0005903	0.0795275	0.985181	3	9	brush border	CC
	GO:1900426	0.0797109	0.972241	6	23	positive regulation of defense response to bacterium	BP
	GO:0015802	0.0797519	0.992801	2	4	basic amino acid transport	BP
	GO:0015809	0.0797519	0.992801	2	4	arginine transport	BP
	GO:0007395	0.0798611	0.985092	3	9	dorsal closure, spreading of leading edge cells	BP
	GO:0002225	0.080324	0.968972	7	29	positive regulation of antimicrobial peptide production	BP
	GO:0002699	0.080324	0.968972	7	29	positive regulation of immune effector process	BP
	GO:0002702	0.080324	0.968972	7	29	positive regulation of production of molecular mediator of immune response	BP
	GO:0002760	0.080324	0.968972	7	29	positive regulation of antimicrobial humoral response	BP
	GO:0002922	0.080324	0.968972	7	29	positive regulation of humoral immune response	BP
	GO:0030863	0.0804193	0.970981	6	30	cortical cytoskeleton	CC
	GO:0001871	0.0804708	0.980149	4	12	pattern binding	MF
	GO:0030247	0.0804708	0.980149	4	12	polysaccharide binding	MF
	GO:0007608	0.0807175	0.960939	11	49	sensory perception of smell	BP
	GO:0016634	0.0812936	0.985302	3	8	oxidoreductase activity, acting on the CH-CH group of donors, oxygen as acceptor	MF
	GO:0015914	0.0815123	0.979052	4	14	phospholipid transport	BP
	GO:0031348	0.082209	0.965625	8	34	negative regulation of defense response	BP
	GO:0006085	0.0822429	0.99244	2	4	acetyl-CoA biosynthetic process	BP
	GO:0061040	0.0824252	1	1	1	female gonad morphogenesis	BP
	GO:0044110	0.0828786	0.984888	3	8	growth involved in symbiotic interaction	BP
	GO:0044116	0.0828786	0.984888	3	8	growth of symbiont involved in interaction with host	BP
	GO:0044117	0.0828786	0.984888	3	8	growth of symbiont in host	BP
	GO:0044126	0.0828786	0.984888	3	8	regulation of growth of symbiont in host	BP
	GO:0044130	0.0828786	0.984888	3	8	negative regulation of growth of symbiont in host	BP
	GO:0044144	0.0828786	0.984888	3	8	modulation of growth of symbiont involved in interaction with host	BP
	GO:0044146	0.0828786	0.984888	3	8	negative regulation of growth of symbiont involved in interaction with host	BP
	GO:0046665	0.0830149	0.990482	2	6	amnioserosa maintenance	BP
	GO:0002756	0.0830446	1	1	1	MyD88-independent toll-like receptor signaling pathway	BP
	GO:0034127	0.0830446	1	1	1	regulation of MyD88-independent toll-like receptor signaling pathway	BP
	GO:0034128	0.0830446	1	1	1	negative regulation of MyD88-independent toll-like receptor signaling pathway	BP
	GO:0051235	0.0831768	0.953866	15	86	maintenance of location	BP
	GO:0006986	0.0842221	0.967091	7	29	response to unfolded protein	BP
	GO:0036194	0.0842442	1	1	1	muscle cell projection	CC
	GO:1901032	0.0843253	1	1	1	negative regulation of response to reactive oxygen species	BP
	GO:1903202	0.0843253	1	1	1	negative regulation of oxidative stress-induced cell death	BP
	GO:1903205	0.0843253	1	1	1	regulation of hydrogen peroxide-induced cell death	BP
	GO:1903206	0.0843253	1	1	1	negative regulation of hydrogen peroxide-induced cell death	BP
	GO:2001024	0.0843253	1	1	1	negative regulation of response to drug	BP
	GO:2001038	0.0843253	1	1	1	regulation of cellular response to drug	BP
	GO:2001039	0.0843253	1	1	1	negative regulation of cellular response to drug	BP
	GO:0005006	0.0843345	1	1	1	epidermal growth factor-activated receptor activity	MF
	GO:0008071	0.0843345	1	1	1	maternal determination of dorsal/ventral axis, ovarian follicular epithelium, soma encoded	BP
	GO:0004100	0.0850998	1	1	1	chitin synthase activity	MF
	GO:0030428	0.0850998	1	1	1	cell septum	CC
	GO:0004855	0.0853428	1	1	1	xanthine oxidase activity	MF
	GO:0016727	0.0853428	1	1	1	oxidoreductase activity, acting on CH or CH2 groups, oxygen as acceptor	MF
	GO:0050776	0.0855569	0.945081	25	143	regulation of immune response	BP
	GO:0034644	0.0855889	0.978419	4	12	cellular response to UV	BP
	GO:0005391	0.0856045	0.991941	2	4	sodium:potassium-exchanging ATPase activity	MF
	GO:0005890	0.0856045	0.991941	2	4	sodium:potassium-exchanging ATPase complex	CC
	GO:0006883	0.0856045	0.991941	2	4	cellular sodium ion homeostasis	BP
	GO:0008556	0.0856045	0.991941	2	4	potassium-transporting ATPase activity	MF
	GO:0030007	0.0856045	0.991941	2	4	cellular potassium ion homeostasis	BP
	GO:0036376	0.0856045	0.991941	2	4	sodium ion export across plasma membrane	BP
	GO:0055078	0.0856045	0.991941	2	4	sodium ion homeostasis	BP
	GO:0090533	0.0856045	0.991941	2	4	cation-transporting ATPase complex	CC
	GO:0140115	0.0856045	0.991941	2	4	export across plasma membrane	BP
	GO:0016765	0.0860243	0.9566	12	51	transferase activity, transferring alkyl or aryl (other than methyl) groups	MF
	GO:0035977	0.0862744	1	1	1	protein deglycosylation involved in glycoprotein catabolic process	BP
	GO:0036507	0.0862744	1	1	1	protein demannosylation	BP
	GO:0036508	0.0862744	1	1	1	protein alpha-1,2-demannosylation	BP
	GO:1904382	0.0862744	1	1	1	mannose trimming involved in glycoprotein ERAD pathway	BP
	GO:0048934	0.0864594	0.982799	3	10	peripheral nervous system neuron differentiation	BP
	GO:0048935	0.0864594	0.982799	3	10	peripheral nervous system neuron development	BP
	GO:0016175	0.0864652	1	1	1	superoxide-generating NADPH oxidase activity	MF
	GO:0042554	0.0864652	1	1	1	superoxide anion generation	BP
	GO:0008065	0.0865438	1	1	1	establishment of blood-nerve barrier	BP
	GO:0017168	0.086634	1	1	1	5-oxoprolinase (ATP-hydrolyzing) activity	MF
	GO:0008511	0.0866814	1	1	1	sodium:potassium:chloride symporter activity	MF
	GO:0009674	0.0866814	1	1	1	potassium:sodium symporter activity	MF
	GO:0003878	0.086918	1	1	1	ATP citrate synthase activity	MF
	GO:0009346	0.086918	1	1	1	citrate lyase complex	CC
	GO:0023041	0.0869691	1	1	1	neuronal signal transduction	BP
	GO:0050968	0.0869691	1	1	1	detection of chemical stimulus involved in sensory perception of pain	BP
	GO:0097604	0.0869691	1	1	1	temperature-gated cation channel activity	MF
	GO:0005326	0.0874976	0.965099	7	32	neurotransmitter transporter activity	MF
	GO:0030299	0.0876157	1	1	1	intestinal cholesterol absorption	BP
	GO:0044241	0.0876157	1	1	1	lipid digestion	BP
	GO:0050892	0.0876157	1	1	1	intestinal absorption	BP
	GO:0098856	0.0876157	1	1	1	intestinal lipid absorption	BP
	GO:0035108	0.087635	1	1	1	limb morphogenesis	BP
	GO:0036022	0.087635	1	1	1	limb joint morphogenesis	BP
	GO:0046957	0.087816	0.990368	2	5	negative phototaxis	BP
	GO:0052129	0.087816	0.990368	2	5	negative energy taxis	BP
	GO:0004511	0.0880023	1	1	1	tyrosine 3-monooxygenase activity	MF
	GO:0015179	0.088036	0.97184	5	20	L-amino acid transmembrane transporter activity	MF
	GO:0008510	0.0880716	1	1	1	sodium:bicarbonate symporter activity	MF
	GO:0071326	0.0882471	0.99154	2	4	cellular response to monosaccharide stimulus	BP
	GO:0006884	0.0882505	0.990292	2	5	cell volume homeostasis	BP
	GO:0046112	0.0882514	0.977051	4	13	nucleobase biosynthetic process	BP
	GO:0009258	0.0886115	1	1	1	10-formyltetrahydrofolate catabolic process	BP
	GO:0009397	0.0886115	1	1	1	folic acid-containing compound catabolic process	BP
	GO:0016155	0.0886115	1	1	1	formyltetrahydrofolate dehydrogenase activity	MF
	GO:0042560	0.0886115	1	1	1	pteridine-containing compound catabolic process	BP
	GO:0060465	0.0889733	1	1	1	pharynx development	BP
	GO:0009799	0.089069	0.976382	4	14	specification of symmetry	BP
	GO:0009855	0.089069	0.976382	4	14	determination of bilateral symmetry	BP
	GO:0004563	0.0894268	0.991358	2	4	beta-N-acetylhexosaminidase activity	MF
	GO:0016231	0.0894268	0.991358	2	4	beta-N-acetylglucosaminidase activity	MF
	GO:0005548	0.0896107	0.971414	5	19	phospholipid transporter activity	MF
	GO:1904350	0.0899888	1	1	1	regulation of protein catabolic process in the vacuole	BP
	GO:1904352	0.0899888	1	1	1	positive regulation of protein catabolic process in the vacuole	BP
	GO:1905165	0.0899888	1	1	1	regulation of lysosomal protein catabolic process	BP
	GO:1905167	0.0899888	1	1	1	positive regulation of lysosomal protein catabolic process	BP
	GO:0006538	0.0899911	0.991271	2	4	glutamate catabolic process	BP
	GO:2001261	0.0902412	1	1	1	negative regulation of semaphorin-plexin signaling pathway	BP
	GO:0006979	0.0907937	0.944607	20	110	response to oxidative stress	BP
	GO:0006063	0.0909386	1	1	1	uronic acid metabolic process	BP
	GO:0019585	0.0909386	1	1	1	glucuronate metabolic process	BP
	GO:0052695	0.0909386	1	1	1	cellular glucuronidation	BP
	GO:0006801	0.0919166	0.99097	2	4	superoxide metabolic process	BP
	GO:0015278	0.0923497	0.989564	2	5	calcium-release channel activity	MF
	GO:0006690	0.0924033	0.990893	2	4	icosanoid metabolic process	BP
	GO:0004357	0.0928089	1	1	1	glutamate-cysteine ligase activity	MF
	GO:0030421	0.0928912	1	1	1	defecation	BP
	GO:0006678	0.0929451	0.990808	2	4	glucosylceramide metabolic process	BP
	GO:0006081	0.0935718	0.966458	6	21	cellular aldehyde metabolic process	BP
	GO:0016327	0.0938804	0.973321	4	19	apicolateral plasma membrane	CC
	GO:0002803	0.0938934	0.969617	5	19	positive regulation of antibacterial peptide production	BP
	GO:0006963	0.0938934	0.969617	5	19	positive regulation of antibacterial peptide biosynthetic process	BP
	GO:0004375	0.0943205	1	1	1	glycine dehydrogenase (decarboxylating) activity	MF
	GO:0016642	0.0943205	1	1	1	oxidoreductase activity, acting on the CH-NH2 group of donors, disulfide as acceptor	MF
	GO:0051923	0.0943815	0.990579	2	4	sulfation	BP
	GO:0006814	0.0946314	0.961401	7	33	sodium ion transport	BP
	GO:0006002	0.095269	0.990437	2	4	fructose 6-phosphate metabolic process	BP
	GO:0046658	0.0952752	0.980794	3	9	anchored component of plasma membrane	CC
	GO:0060575	0.0957339	0.990362	2	4	intestinal epithelial cell differentiation	BP
	GO:1903297	0.0957897	1	1	1	regulation of hypoxia-induced intrinsic apoptotic signaling pathway	BP
	GO:1903298	0.0957897	1	1	1	negative regulation of hypoxia-induced intrinsic apoptotic signaling pathway	BP
	GO:1990144	0.0957897	1	1	1	intrinsic apoptotic signaling pathway in response to hypoxia	BP
	GO:0008038	0.0959436	0.944124	16	107	neuron recognition	BP
	GO:2000104	0.0963714	0.980475	3	9	negative regulation of DNA-dependent DNA replication	BP
	GO:0004329	0.0968884	1	1	1	formate-tetrahydrofolate ligase activity	MF
	GO:0009257	0.0968884	1	1	1	10-formyltetrahydrofolate biosynthetic process	BP
	GO:0003007	0.0974287	0.959857	7	34	heart morphogenesis	BP
	GO:0051643	0.0975554	0.990066	2	4	endoplasmic reticulum localization	BP
	GO:0004637	0.0979935	1	1	1	phosphoribosylamine-glycine ligase activity	MF
	GO:0004641	0.0979935	1	1	1	phosphoribosylformylglycinamidine cyclo-ligase activity	MF
	GO:0004644	0.0979935	1	1	1	phosphoribosylglycinamide formyltransferase activity	MF
	GO:0071361	0.0980857	0.979973	3	9	cellular response to ethanol	BP
	GO:0030203	0.0982671	0.963562	6	24	glycosaminoglycan metabolic process	BP
	GO:0072345	0.0985256	1	1	1	NAADP-sensitive calcium-release channel activity	MF
	GO:0008252	0.0986938	0.980565	3	8	nucleotidase activity	MF
	GO:0002807	0.0992883	0.962878	6	25	positive regulation of antimicrobial peptide biosynthetic process	BP
	GO:0006734	0.0993881	0.980367	3	8	NADH metabolic process	BP
	GO:0035148	0.0994445	0.958819	7	34	tube formation	BP
	GO:0009925	0.100045	0.97792	3	12	basal plasma membrane	CC
	GO:0006555	0.100349	0.973201	4	12	methionine metabolic process	BP
	GO:0033177	0.100707	0.967001	5	18	proton-transporting two-sector ATPase complex, proton-transporting domain	CC
	GO:0008426	0.101234	1	1	1	protein kinase C inhibitor activity	MF
	GO:0010888	0.101299	0.978405	3	10	negative regulation of lipid storage	BP
	GO:1905953	0.101299	0.978405	3	10	negative regulation of lipid localization	BP
	GO:0003825	0.101957	1	1	1	alpha,alpha-trehalose-phosphate synthase (UDP-forming) activity	MF
	GO:0005946	0.101957	1	1	1	alpha,alpha-trehalose-phosphate synthase complex (UDP-forming)	CC
	GO:0070413	0.101957	1	1	1	trehalose metabolism in response to stress	BP
	GO:0008039	0.102663	0.953706	8	45	synaptic target recognition	BP
	GO:0050766	0.102882	0.9876	2	5	positive regulation of phagocytosis	BP
	GO:0016406	0.103201	0.989126	2	4	carnitine O-acyltransferase activity	MF
	GO:0006154	0.103724	0.989037	2	4	adenosine catabolic process	BP
	GO:0046085	0.103724	0.989037	2	4	adenosine metabolic process	BP
	GO:0046102	0.103724	0.989037	2	4	inosine metabolic process	BP
	GO:0046103	0.103724	0.989037	2	4	inosine biosynthetic process	BP
	GO:0042558	0.103867	0.965635	5	18	pteridine-containing compound metabolic process	BP
	GO:0004349	0.104006	1	1	1	glutamate 5-kinase activity	MF
	GO:0004350	0.104006	1	1	1	glutamate-5-semialdehyde dehydrogenase activity	MF
	GO:0017084	0.104006	1	1	1	delta1-pyrroline-5-carboxylate synthetase activity	MF
	GO:0007155	0.104066	0.930038	27	188	cell adhesion	BP
	GO:0016706	0.104745	0.960706	6	23	oxidoreductase activity, acting on paired donors, with incorporation or reduction of molecular oxygen, 2-oxoglutarate as one donor, and incorporation of one atom each of oxygen into both donors	MF
	GO:1990748	0.105489	0.988736	2	4	cellular detoxification	BP
	GO:0044403	0.105898	0.96443	5	19	symbiont process	BP
	GO:0070569	0.106636	0.988537	2	4	uridylyltransferase activity	MF
	GO:0022610	0.107726	0.927286	27	189	biological adhesion	BP
	GO:0051208	0.108398	0.985451	2	6	sequestering of calcium ion	BP
	GO:1904970	0.108985	1	1	1	brush border assembly	BP
	GO:0006670	0.109305	1	1	1	sphingosine metabolic process	BP
	GO:0046512	0.109305	1	1	1	sphingosine biosynthetic process	BP
	GO:0046520	0.109305	1	1	1	sphingoid biosynthetic process	BP
	GO:1990834	0.110044	0.977245	3	8	response to odorant	BP
	GO:0002252	0.110154	0.928497	23	134	immune effector process	BP
	GO:0010042	0.110616	1	1	1	response to manganese ion	BP
	GO:0015086	0.110616	1	1	1	cadmium ion transmembrane transporter activity	MF
	GO:0033212	0.110616	1	1	1	iron assimilation	BP
	GO:0055071	0.110616	1	1	1	manganese ion homeostasis	BP
	GO:0046498	0.110624	0.987838	2	4	S-adenosylhomocysteine metabolic process	BP
	GO:0046500	0.110624	0.987838	2	4	S-adenosylmethionine metabolic process	BP
	GO:0016857	0.111425	0.976829	3	8	racemase and epimerase activity, acting on carbohydrates and derivatives	MF
	GO:0009635	0.111574	0.987669	2	4	response to herbicide	BP
	GO:1901562	0.111574	0.987669	2	4	response to paraquat	BP
	GO:0007366	0.112084	0.985774	2	5	periodic partitioning by pair rule gene	BP
	GO:0048803	0.112216	0.966543	4	17	imaginal disc-derived male genitalia morphogenesis	BP
	GO:0045216	0.113804	0.938305	12	69	cell-cell junction organization	BP
	GO:0031528	0.114454	0.984128	2	6	microvillus membrane	CC
	GO:0042436	0.114849	0.987079	2	4	indole-containing compound catabolic process	BP
	GO:0016877	0.115171	0.951161	7	30	ligase activity, forming carbon-sulfur bonds	MF
	GO:0019236	0.115574	0.967484	4	12	response to pheromone	BP
	GO:0032528	0.115663	0.983859	2	6	microvillus organization	BP
	GO:0003987	0.116351	1	1	1	acetate-CoA ligase activity	MF
	GO:0006083	0.116351	1	1	1	acetate metabolic process	BP
	GO:0019427	0.116351	1	1	1	acetyl-CoA biosynthetic process from acetate	BP
	GO:0042816	0.116695	0.986742	2	4	vitamin B6 metabolic process	BP
	GO:0005616	0.116932	1	1	1	larval serum protein complex	CC
	GO:0001885	0.116934	0.974173	3	9	endothelial cell development	BP
	GO:0003158	0.116934	0.974173	3	9	endothelium development	BP
	GO:0045446	0.116934	0.974173	3	9	endothelial cell differentiation	BP
	GO:0043230	0.117121	0.959391	5	19	extracellular organelle	CC
	GO:1903561	0.117121	0.959391	5	19	extracellular vesicle	CC
	GO:0031543	0.117302	0.974055	3	9	peptidyl-proline dioxygenase activity	MF
	GO:0043617	0.117835	1	1	1	cellular response to sucrose starvation	BP
	GO:0042744	0.118352	0.974704	3	8	hydrogen peroxide catabolic process	BP
	GO:0044550	0.118466	0.94905	7	32	secondary metabolite biosynthetic process	BP
	GO:0015137	0.118585	1	1	1	citrate transmembrane transporter activity	MF
	GO:0015142	0.118585	1	1	1	tricarboxylic acid transmembrane transporter activity	MF
	GO:0010955	0.118636	0.986383	2	4	negative regulation of protein processing	BP
	GO:1903318	0.118636	0.986383	2	4	negative regulation of protein maturation	BP
	GO:0035996	0.120267	0.981962	2	7	rhabdomere microvillus	CC
	GO:0016641	0.120563	0.986023	2	4	oxidoreductase activity, acting on the CH-NH2 group of donors, oxygen as acceptor	MF
	GO:0046426	0.120729	0.971551	3	11	negative regulation of JAK-STAT cascade	BP
	GO:1904893	0.120729	0.971551	3	11	negative regulation of STAT cascade	BP
	GO:0004084	0.121187	1	1	1	branched-chain-amino-acid transaminase activity	MF
	GO:0009082	0.121187	1	1	1	branched-chain amino acid biosynthetic process	BP
	GO:0009098	0.121187	1	1	1	leucine biosynthetic process	BP
	GO:0009099	0.121187	1	1	1	valine biosynthetic process	BP
	GO:0065008	0.121576	0.896517	152	1115	regulation of biological quality	BP
	GO:0002832	0.121691	0.963387	4	15	negative regulation of response to biotic stimulus	BP
	GO:0005217	0.121828	0.971175	3	11	intracellular ligand-gated ion channel activity	MF
	GO:0035384	0.122248	0.972449	3	9	thioester biosynthetic process	BP
	GO:0071616	0.122248	0.972449	3	9	acyl-CoA biosynthetic process	BP
	GO:0006516	0.122332	0.983623	2	5	glycoprotein catabolic process	BP
	GO:0016790	0.122352	0.964156	4	13	thiolester hydrolase activity	MF
	GO:0009595	0.12241	0.985674	2	4	detection of biotic stimulus	BP
	GO:0006537	0.122675	0.983549	2	5	glutamate biosynthetic process	BP
	GO:0015175	0.12294	1	1	1	neutral amino acid transmembrane transporter activity	MF
	GO:0042940	0.12294	1	1	1	D-amino acid transport	BP
	GO:0042943	0.12294	1	1	1	D-amino acid transmembrane transporter activity	MF
	GO:0006308	0.124241	0.955761	5	20	DNA catabolic process	BP
	GO:0000041	0.12438	0.950241	6	26	transition metal ion transport	BP
	GO:0042417	0.124568	0.962196	4	15	dopamine metabolic process	BP
	GO:0042600	0.124577	0.983135	2	5	chorion	CC
	GO:0032036	0.125042	0.983034	2	5	myosin heavy chain binding	MF
	GO:0043392	0.125487	0.981601	2	6	negative regulation of DNA binding	BP
	GO:0046040	0.125542	0.982924	2	5	IMP metabolic process	BP
	GO:0004108	0.125609	1	1	1	citrate (Si)-synthase activity	MF
	GO:0036440	0.125609	1	1	1	citrate synthase activity	MF
	GO:0008631	0.125664	1	1	1	intrinsic apoptotic signaling pathway in response to oxidative stress	BP
	GO:1902175	0.125664	1	1	1	regulation of oxidative stress-induced intrinsic apoptotic signaling pathway	BP
	GO:0070064	0.125801	1	1	1	proline-rich region binding	MF
	GO:0046883	0.125855	0.961236	4	16	regulation of hormone secretion	BP
	GO:0050459	0.126077	1	1	1	ethanolamine-phosphate phospho-lyase activity	MF
	GO:0008037	0.126109	0.923356	16	111	cell recognition	BP
	GO:0030054	0.126973	0.914866	24	162	cell junction	CC
	GO:0044419	0.127165	0.954381	5	20	interspecies interaction between organisms	BP
	GO:0048808	0.127875	0.95968	4	18	male genitalia morphogenesis	BP
	GO:0090598	0.127875	0.95968	4	18	male anatomical structure morphogenesis	BP
	GO:0006034	0.128627	0.982241	2	5	cuticle chitin metabolic process	BP
	GO:0031225	0.128756	0.969438	3	10	anchored component of membrane	CC
	GO:0021515	0.129254	1	1	1	cell differentiation in spinal cord	BP
	GO:0021517	0.129254	1	1	1	ventral spinal cord development	BP
	GO:0021520	0.129254	1	1	1	spinal cord motor neuron cell fate specification	BP
	GO:0021522	0.129254	1	1	1	spinal cord motor neuron differentiation	BP
	GO:0043277	0.129326	0.959763	4	16	apoptotic cell clearance	BP
	GO:0110077	0.129744	1	1	1	vesicle-mediated intercellular transport	BP
	GO:0060401	0.130321	0.980446	2	6	cytosolic calcium ion transport	BP
	GO:0060402	0.130321	0.980446	2	6	calcium ion transport into cytosol	BP
	GO:0016843	0.130448	1	1	1	amine-lyase activity	MF
	GO:0016844	0.130448	1	1	1	strictosidine synthase activity	MF
	GO:0040003	0.13067	0.92383	14	79	chitin-based cuticle development	BP
	GO:0072523	0.131109	0.959965	4	14	purine-containing compound catabolic process	BP
	GO:0007485	0.131431	0.951233	5	24	imaginal disc-derived male genitalia development	BP
	GO:0001678	0.131648	0.981561	2	5	cellular glucose homeostasis	BP
	GO:0055065	0.131679	0.920161	16	90	metal ion homeostasis	BP
	GO:0016725	0.132153	0.981447	2	5	oxidoreductase activity, acting on CH or CH2 groups	MF
	GO:1990399	0.132963	0.981262	2	5	epithelium regeneration	BP
	GO:0002682	0.133	0.905288	32	207	regulation of immune system process	BP
	GO:0035215	0.133866	0.935713	8	46	genital disc development	BP
	GO:0097035	0.134074	0.966873	3	11	regulation of membrane lipid distribution	BP
	GO:0047196	0.134382	1	1	1	long-chain-alcohol O-fatty-acyltransferase activity	MF
	GO:0005243	0.134588	0.98089	2	5	gap junction channel activity	MF
	GO:0022829	0.134588	0.98089	2	5	wide pore channel activity	MF
	GO:0007489	0.134694	1	1	1	maintenance of imaginal histoblast diploidy	BP
	GO:0071771	0.134694	1	1	1	aldehyde decarbonylase activity	MF
	GO:0010033	0.135118	0.893452	63	436	response to organic substance	BP
	GO:0042386	0.135498	0.934647	8	47	hemocyte differentiation	BP
	GO:0014017	0.13584	0.955144	4	22	neuroblast fate commitment	BP
	GO:0003937	0.135877	1	1	1	IMP cyclohydrolase activity	MF
	GO:0004643	0.135877	1	1	1	phosphoribosylaminoimidazolecarboxamide formyltransferase activity	MF
	GO:0019637	0.137231	0.894187	53	331	organophosphate metabolic process	BP
	GO:0046337	0.13731	0.980259	2	5	phosphatidylethanolamine metabolic process	BP
	GO:0004056	0.138156	1	1	1	argininosuccinate lyase activity	MF
	GO:0042450	0.138156	1	1	1	arginine biosynthetic process via ornithine	BP
	GO:0015893	0.138358	0.937388	7	36	drug transport	BP
	GO:0004740	0.138425	1	1	1	pyruvate dehydrogenase (acetyl-transferring) kinase activity	MF
	GO:1900425	0.139105	0.965791	3	10	negative regulation of defense response to bacterium	BP
	GO:0042136	0.139178	0.955493	4	16	neurotransmitter biosynthetic process	BP
	GO:0044214	0.139398	0.97977	2	5	spanning component of plasma membrane	CC
	GO:0089717	0.139398	0.97977	2	5	spanning component of membrane	CC
	GO:0006685	0.140054	1	1	1	sphingomyelin catabolic process	BP
	GO:0061750	0.140054	1	1	1	acid sphingomyelin phosphodiesterase activity	MF
	GO:0004656	0.140249	0.979569	2	5	procollagen-proline 4-dioxygenase activity	MF
	GO:0019798	0.140249	0.979569	2	5	procollagen-proline dioxygenase activity	MF
	GO:0004352	0.140428	1	1	1	glutamate dehydrogenase (NAD+) activity	MF
	GO:0004353	0.140428	1	1	1	glutamate dehydrogenase [NAD(P)+] activity	MF
	GO:0006106	0.140428	1	1	1	fumarate metabolic process	BP
	GO:0019551	0.140428	1	1	1	glutamate catabolic process to 2-oxoglutarate	BP
	GO:0042045	0.140786	0.947451	5	21	epithelial fluid transport	BP
	GO:0070633	0.140786	0.947451	5	21	transepithelial transport	BP
	GO:0090740	0.141029	1	1	1	integral component of pigment granule membrane	CC
	GO:0090741	0.141029	1	1	1	pigment granule membrane	CC
	GO:0006990	0.141257	1	1	1	positive regulation of transcription from RNA polymerase II promoter involved in unfolded protein response	BP
	GO:1900103	0.141257	1	1	1	positive regulation of endoplasmic reticulum unfolded protein response	BP
	GO:1901522	0.141257	1	1	1	positive regulation of transcription from RNA polymerase II promoter involved in cellular response to chemical stimulus	BP
	GO:0046683	0.141854	0.979187	2	5	response to organophosphorus	BP
	GO:2001260	0.141885	0.99458	1	2	regulation of semaphorin-plexin signaling pathway	BP
	GO:0036335	0.142335	0.945581	5	25	intestinal stem cell homeostasis	BP
	GO:0003993	0.142471	0.965546	3	9	acid phosphatase activity	MF
	GO:0016627	0.142481	0.936148	7	30	oxidoreductase activity, acting on the CH-CH group of donors	MF
	GO:0035126	0.142591	0.953182	4	18	post-embryonic genitalia morphogenesis	BP
	GO:0048805	0.142591	0.953182	4	18	imaginal disc-derived genitalia morphogenesis	BP
	GO:0003983	0.142747	1	1	1	UTP:glucose-1-phosphate uridylyltransferase activity	MF
	GO:0051748	0.142747	1	1	1	UTP-monosaccharide-1-phosphate uridylyltransferase activity	MF
	GO:0007604	0.142777	0.978967	2	5	phototransduction, UV	BP
	GO:0005618	0.142812	1	1	1	cell wall	CC
	GO:0016791	0.142863	0.903222	24	142	phosphatase activity	MF
	GO:0007600	0.142934	0.895921	35	221	sensory perception	BP
	GO:0004772	0.143157	1	1	1	sterol O-acyltransferase activity	MF
	GO:0034433	0.143157	1	1	1	steroid esterification	BP
	GO:0034434	0.143157	1	1	1	sterol esterification	BP
	GO:0034435	0.143157	1	1	1	cholesterol esterification	BP
	GO:0034736	0.143157	1	1	1	cholesterol O-acyltransferase activity	MF
	GO:0006145	0.14325	0.978854	2	5	purine nucleobase catabolic process	BP
	GO:0052547	0.143294	0.924715	10	48	regulation of peptidase activity	BP
	GO:0004345	0.143433	1	1	1	glucose-6-phosphate dehydrogenase activity	MF
	GO:0008195	0.143532	0.965169	3	9	phosphatidate phosphatase activity	MF
	GO:0003693	0.14404	1	1	1	P-element binding	MF
	GO:0002011	0.144104	0.976997	2	6	morphogenesis of an epithelial sheet	BP
	GO:0009608	0.144554	0.976881	2	6	response to symbiont	BP
	GO:0016108	0.144672	1	1	1	tetraterpenoid metabolic process	BP
	GO:0016116	0.144672	1	1	1	carotenoid metabolic process	BP
	GO:1902476	0.144987	0.962868	3	11	chloride transmembrane transport	BP
	GO:0098529	0.144991	1	1	1	neuromuscular junction development, skeletal muscle fiber	BP
	GO:0008887	0.145089	1	1	1	glycerate kinase activity	MF
	GO:1903385	0.145126	0.994319	1	2	regulation of homophilic cell adhesion	BP
	GO:0004043	0.145168	1	1	1	L-aminoadipate-semialdehyde dehydrogenase activity	MF
	GO:0004491	0.14571	1	1	1	methylmalonate-semialdehyde dehydrogenase (acylating) activity	MF
	GO:0006210	0.14571	1	1	1	thymine catabolic process	BP
	GO:0018478	0.14571	1	1	1	malonate-semialdehyde dehydrogenase (acetylating) activity	MF
	GO:0019859	0.14571	1	1	1	thymine metabolic process	BP
	GO:0005509	0.146153	0.900342	24	158	calcium ion binding	MF
	GO:0061060	0.146205	0.978139	2	5	negative regulation of peptidoglycan recognition protein signaling pathway	BP
	GO:0044275	0.146229	0.944739	5	21	cellular carbohydrate catabolic process	BP
	GO:0004054	0.147205	1	1	1	arginine kinase activity	MF
	GO:0035096	0.14726	0.943591	5	23	larval midgut cell programmed cell death	BP
	GO:0030514	0.1473	0.951874	4	16	negative regulation of BMP signaling pathway	BP
	GO:0035302	0.147309	1	1	1	ecdysteroid 25-hydroxylase activity	MF
	GO:0032024	0.147833	0.977742	2	5	positive regulation of insulin secretion	BP
	GO:0016860	0.14805	0.938326	6	24	intramolecular oxidoreductase activity	MF
	GO:0030506	0.148146	0.99407	1	2	ankyrin binding	MF
	GO:0006032	0.148448	0.962377	3	10	chitin catabolic process	BP
	GO:0005102	0.148487	0.894243	30	191	signaling receptor binding	MF
	GO:0004609	0.148709	1	1	1	phosphatidylserine decarboxylase activity	MF
	GO:0006750	0.149115	0.977426	2	5	glutathione biosynthetic process	BP
	GO:0007043	0.149322	0.917104	11	65	cell-cell junction assembly	BP
	GO:0019239	0.149608	0.951965	4	14	deaminase activity	MF
	GO:0003870	0.149986	1	1	1	5-aminolevulinate synthase activity	MF
	GO:0016749	0.149986	1	1	1	N-succinyltransferase activity	MF
	GO:0004616	0.150192	1	1	1	phosphogluconate dehydrogenase (decarboxylating) activity	MF
	GO:0002759	0.150718	0.919293	10	54	regulation of antimicrobial humoral response	BP
	GO:0004614	0.150748	1	1	1	phosphoglucomutase activity	MF
	GO:0010715	0.150748	1	1	1	regulation of extracellular matrix disassembly	BP
	GO:0010716	0.150748	1	1	1	negative regulation of extracellular matrix disassembly	BP
	GO:0022617	0.150748	1	1	1	extracellular matrix disassembly	BP
	GO:0000322	0.150885	1	1	1	storage vacuole	CC
	GO:0000324	0.150885	1	1	1	fungal-type vacuole	CC
	GO:0000329	0.150885	1	1	1	fungal-type vacuole membrane	CC
	GO:0003810	0.150885	1	1	1	protein-glutamine gamma-glutamyltransferase activity	MF
	GO:0003974	0.150885	1	1	1	UDP-N-acetylglucosamine 4-epimerase activity	MF
	GO:0003978	0.150885	1	1	1	UDP-glucose 4-epimerase activity	MF
	GO:0003989	0.150885	1	1	1	acetyl-CoA carboxylase activity	MF
	GO:0004092	0.150885	1	1	1	carnitine O-acetyltransferase activity	MF
	GO:0004174	0.150885	1	1	1	electron-transferring-flavoprotein dehydrogenase activity	MF
	GO:0004335	0.150885	1	1	1	galactokinase activity	MF
	GO:0004366	0.150885	1	1	1	glycerol-3-phosphate O-acyltransferase activity	MF
	GO:0004458	0.150885	1	1	1	D-lactate dehydrogenase (cytochrome) activity	MF
	GO:0004503	0.150885	1	1	1	monophenol monooxygenase activity	MF
	GO:0004567	0.150885	1	1	1	beta-mannosidase activity	MF
	GO:0004732	0.150885	1	1	1	pyridoxal oxidase activity	MF
	GO:0004753	0.150885	1	1	1	saccharopine dehydrogenase activity	MF
	GO:0004771	0.150885	1	1	1	sterol esterase activity	MF
	GO:0005212	0.150885	1	1	1	structural constituent of eye lens	MF
	GO:0005501	0.150885	1	1	1	retinoid binding	MF
	GO:0006036	0.150885	1	1	1	cuticle chitin catabolic process	BP
	GO:0006107	0.150885	1	1	1	oxaloacetate metabolic process	BP
	GO:0006843	0.150885	1	1	1	mitochondrial citrate transmembrane transport	BP
	GO:0008108	0.150885	1	1	1	UDP-glucose:hexose-1-phosphate uridylyltransferase activity	MF
	GO:0008478	0.150885	1	1	1	pyridoxal kinase activity	MF
	GO:0008480	0.150885	1	1	1	sarcosine dehydrogenase activity	MF
	GO:0009443	0.150885	1	1	1	pyridoxal 5'-phosphate salvage	BP
	GO:0010272	0.150885	1	1	1	response to silver ion	BP
	GO:0010309	0.150885	1	1	1	acireductone dioxygenase [iron(II)-requiring] activity	MF
	GO:0010412	0.150885	1	1	1	mannan metabolic process	BP
	GO:0015574	0.150885	1	1	1	trehalose transmembrane transporter activity	MF
	GO:0015771	0.150885	1	1	1	trehalose transport	BP
	GO:0015910	0.150885	1	1	1	peroxisomal long-chain fatty acid import	BP
	GO:0016649	0.150885	1	1	1	oxidoreductase activity, acting on the CH-NH group of donors, quinone or similar compound as acceptor	MF
	GO:0016716	0.150885	1	1	1	oxidoreductase activity, acting on paired donors, with incorporation or reduction of molecular oxygen, another compound as one donor, and incorporation of one atom of oxygen	MF
	GO:0016898	0.150885	1	1	1	oxidoreductase activity, acting on the CH-OH group of donors, cytochrome as acceptor	MF
	GO:0016998	0.150885	1	1	1	cell wall macromolecule catabolic process	BP
	GO:0017118	0.150885	1	1	1	lipoyltransferase activity	MF
	GO:0017174	0.150885	1	1	1	glycine N-methyltransferase activity	MF
	GO:0019254	0.150885	1	1	1	carnitine metabolic process, CoA-linked	BP
	GO:0019516	0.150885	1	1	1	lactate oxidation	BP
	GO:0019841	0.150885	1	1	1	retinol binding	MF
	GO:0032129	0.150885	1	1	1	histone deacetylase activity (H3-K9 specific)	MF
	GO:0033211	0.150885	1	1	1	adiponectin-activated signaling pathway	BP
	GO:0033501	0.150885	1	1	1	galactose homeostasis	BP
	GO:0034196	0.150885	1	1	1	acylglycerol transport	BP
	GO:0035237	0.150885	1	1	1	corazonin receptor activity	MF
	GO:0035338	0.150885	1	1	1	long-chain fatty-acyl-CoA biosynthetic process	BP
	GO:0035674	0.150885	1	1	1	tricarboxylic acid transmembrane transport	BP
	GO:0036295	0.150885	1	1	1	cellular response to increased oxygen levels	BP
	GO:0042817	0.150885	1	1	1	pyridoxal metabolic process	BP
	GO:0043783	0.150885	1	1	1	oxidoreductase activity, oxidizing metal ions with flavin as acceptor	MF
	GO:0044594	0.150885	1	1	1	17-beta-hydroxysteroid dehydrogenase (NAD+) activity	MF
	GO:0046355	0.150885	1	1	1	mannan catabolic process	BP
	GO:0046969	0.150885	1	1	1	NAD-dependent histone deacetylase activity (H3-K9 specific)	MF
	GO:0046997	0.150885	1	1	1	oxidoreductase activity, acting on the CH-NH group of donors, flavin as acceptor	MF
	GO:0050062	0.150885	1	1	1	long-chain-fatty-acyl-CoA reductase activity	MF
	GO:0050843	0.150885	1	1	1	S-adenosylmethionine catabolic process	BP
	GO:0051938	0.150885	1	1	1	L-glutamate import	BP
	GO:0051990	0.150885	1	1	1	(R)-2-hydroxyglutarate dehydrogenase activity	MF
	GO:0060568	0.150885	1	1	1	regulation of peptide hormone processing	BP
	GO:0060570	0.150885	1	1	1	negative regulation of peptide hormone processing	BP
	GO:0060576	0.150885	1	1	1	intestinal epithelial cell development	BP
	GO:0061502	0.150885	1	1	1	early endosome to recycling endosome transport	BP
	GO:0061817	0.150885	1	1	1	endoplasmic reticulum-plasma membrane tethering	BP
	GO:0070410	0.150885	1	1	1	co-SMAD binding	MF
	GO:0071585	0.150885	1	1	1	detoxification of cadmium ion	BP
	GO:0080023	0.150885	1	1	1	3R-hydroxyacyl-CoA dehydratase activity	MF
	GO:0090433	0.150885	1	1	1	palmitoyl-CoA ligase activity	MF
	GO:0097089	0.150885	1	1	1	methyl-branched fatty acid metabolic process	BP
	GO:0106024	0.150885	1	1	1	negative regulation of pupariation	BP
	GO:1901054	0.150885	1	1	1	sarcosine biosynthetic process	BP
	GO:1902321	0.150885	1	1	1	methyl-branched fatty acid biosynthetic process	BP
	GO:1904047	0.150885	1	1	1	S-adenosyl-L-methionine binding	MF
	GO:1904274	0.150885	1	1	1	tricellular tight junction assembly	BP
	GO:1990546	0.150885	1	1	1	mitochondrial tricarboxylic acid transmembrane transport	BP
	GO:2001069	0.150885	1	1	1	glycogen binding	MF
	GO:0048072	0.150898	0.949385	4	18	compound eye pigmentation	BP
	GO:0032875	0.15091	0.97521	2	6	regulation of DNA endoreduplication	BP
	GO:0005641	0.151018	1	1	1	nuclear envelope lumen	CC
	GO:0009637	0.151018	1	1	1	response to blue light	BP
	GO:0009785	0.151018	1	1	1	blue light signaling pathway	BP
	GO:0009882	0.151018	1	1	1	blue light photoreceptor activity	MF
	GO:0050958	0.151018	1	1	1	magnetoreception	BP
	GO:0050980	0.151018	1	1	1	detection of light stimulus involved in magnetoreception	BP
	GO:0071483	0.151018	1	1	1	cellular response to blue light	BP
	GO:0007477	0.15111	0.973946	2	7	notum development	BP
	GO:0006072	0.151242	0.961334	3	10	glycerol-3-phosphate metabolic process	BP
	GO:0052646	0.151242	0.961334	3	10	alditol phosphate metabolic process	BP
	GO:0051187	0.151541	0.942438	5	20	cofactor catabolic process	BP
	GO:0004638	0.151654	1	1	1	phosphoribosylaminoimidazole carboxylase activity	MF
	GO:0004639	0.151654	1	1	1	phosphoribosylaminoimidazolesuccinocarboxamide synthase activity	MF
	GO:0032994	0.151805	1	1	1	protein-lipid complex	CC
	GO:1990044	0.151805	1	1	1	protein localization to lipid droplet	BP
	GO:0042284	0.151986	1	1	1	sphingolipid delta-4 desaturase activity	MF
	GO:0004450	0.152158	1	1	1	isocitrate dehydrogenase (NADP+) activity	MF
	GO:0006102	0.152158	1	1	1	isocitrate metabolic process	BP
	GO:0009361	0.152426	1	1	1	succinate-CoA ligase complex (ADP-forming)	CC
	GO:0042689	0.152522	0.973551	2	7	regulation of crystal cell differentiation	BP
	GO:0006116	0.152931	0.976477	2	5	NADH oxidation	BP
	GO:0008073	0.153097	1	1	1	ornithine decarboxylase inhibitor activity	MF
	GO:0042979	0.153097	1	1	1	ornithine decarboxylase regulator activity	MF
	GO:0046866	0.153205	1	1	1	tetraterpenoid transport	BP
	GO:0046867	0.153205	1	1	1	carotenoid transport	BP
	GO:0004557	0.15357	1	1	1	alpha-galactosidase activity	MF
	GO:0006532	0.153579	1	1	1	aspartate biosynthetic process	BP
	GO:0010561	0.153893	1	1	1	negative regulation of glycoprotein biosynthetic process	BP
	GO:0042983	0.153893	1	1	1	amyloid precursor protein biosynthetic process	BP
	GO:0042984	0.153893	1	1	1	regulation of amyloid precursor protein biosynthetic process	BP
	GO:0042985	0.153893	1	1	1	negative regulation of amyloid precursor protein biosynthetic process	BP
	GO:1903019	0.153893	1	1	1	negative regulation of glycoprotein metabolic process	BP
	GO:0007402	0.154141	0.97219	2	8	ganglion mother cell fate determination	BP
	GO:0035149	0.154148	0.939776	5	24	lumen formation, open tracheal system	BP
	GO:0004505	0.154181	1	1	1	phenylalanine 4-monooxygenase activity	MF
	GO:0006571	0.154181	1	1	1	tyrosine biosynthetic process	BP
	GO:0009073	0.154181	1	1	1	aromatic amino acid family biosynthetic process	BP
	GO:0009095	0.154181	1	1	1	aromatic amino acid family biosynthetic process, prephenate pathway	BP
	GO:0006533	0.154355	1	1	1	aspartate catabolic process	BP
	GO:0045824	0.154448	0.93422	6	26	negative regulation of innate immune response	BP
	GO:0004647	0.154487	1	1	1	phosphoserine phosphatase activity	MF
	GO:0035529	0.154585	1	1	1	NADH pyrophosphatase activity	MF
	GO:0047631	0.154585	1	1	1	ADP-ribose diphosphatase activity	MF
	GO:0019310	0.154619	1	1	1	inositol catabolic process	BP
	GO:0050113	0.154619	1	1	1	inositol oxygenase activity	MF
	GO:0004587	0.154655	1	1	1	ornithine-oxo-acid transaminase activity	MF
	GO:0010121	0.154655	1	1	1	arginine catabolic process to proline via ornithine	BP
	GO:0019493	0.154655	1	1	1	arginine catabolic process to proline	BP
	GO:0019544	0.154655	1	1	1	arginine catabolic process to glutamate	BP
	GO:0003941	0.154706	1	1	1	L-serine ammonia-lyase activity	MF
	GO:0004794	0.154706	1	1	1	L-threonine ammonia-lyase activity	MF
	GO:0006565	0.154706	1	1	1	L-serine catabolic process	BP
	GO:0016841	0.154706	1	1	1	ammonia-lyase activity	MF
	GO:0016855	0.154706	1	1	1	racemase and epimerase activity, acting on amino acids and derivatives	MF
	GO:0030378	0.154706	1	1	1	serine racemase activity	MF
	GO:0036361	0.154706	1	1	1	racemase activity, acting on amino acids and derivatives	MF
	GO:0047661	0.154706	1	1	1	amino-acid racemase activity	MF
	GO:0002238	0.154737	1	1	1	response to molecule of fungal origin	BP
	GO:0032491	0.154737	1	1	1	detection of molecule of fungal origin	BP
	GO:0004411	0.154811	1	1	1	homogentisate 1,2-dioxygenase activity	MF
	GO:0004361	0.154848	1	1	1	glutaryl-CoA dehydrogenase activity	MF
	GO:0006554	0.154848	1	1	1	lysine catabolic process	BP
	GO:0046948	0.154848	1	1	1	hydroxylysine catabolic process	BP
	GO:0008890	0.154865	1	1	1	glycine C-acetyltransferase activity	MF
	GO:0004760	0.154925	1	1	1	serine-pyruvate transaminase activity	MF
	GO:0008453	0.154925	1	1	1	alanine-glyoxylate transaminase activity	MF
	GO:0009436	0.154925	1	1	1	glyoxylate catabolic process	BP
	GO:0019265	0.154925	1	1	1	glycine biosynthetic process, by transamination of glyoxylate	BP
	GO:0003868	0.154937	1	1	1	4-hydroxyphenylpyruvate dioxygenase activity	MF
	GO:0006666	0.15494	1	1	1	3-keto-sphinganine metabolic process	BP
	GO:0047560	0.15494	1	1	1	3-dehydrosphinganine reductase activity	MF
	GO:0016039	0.15497	1	1	1	absorption of UV light	BP
	GO:0004459	0.154973	1	1	1	L-lactate dehydrogenase activity	MF
	GO:0004342	0.154994	1	1	1	glucosamine-6-phosphate deaminase activity	MF
	GO:0006041	0.154994	1	1	1	glucosamine metabolic process	BP
	GO:0006043	0.154994	1	1	1	glucosamine catabolic process	BP
	GO:0006054	0.154994	1	1	1	N-acetylneuraminate metabolic process	BP
	GO:0019262	0.154994	1	1	1	N-acetylneuraminate catabolic process	BP
	GO:0016461	0.155019	0.972846	2	7	unconventional myosin complex	CC
	GO:0002227	0.155053	0.993479	1	2	innate immune response in mucosa	BP
	GO:0004655	0.155061	1	1	1	porphobilinogen synthase activity	MF
	GO:0003837	0.15509	1	1	1	beta-ureidopropionase activity	MF
	GO:0033396	0.15509	1	1	1	beta-alanine biosynthetic process via 3-ureidopropionate	BP
	GO:0043297	0.155174	0.916108	10	57	apical junction assembly	BP
	GO:0004793	0.155203	1	1	1	threonine aldolase activity	MF
	GO:0008732	0.155203	1	1	1	L-allo-threonine aldolase activity	MF
	GO:0005042	0.15523	0.993464	1	2	netrin receptor activity	MF
	GO:0004833	0.155359	1	1	1	tryptophan 2,3-dioxygenase activity	MF
	GO:0019442	0.155359	1	1	1	tryptophan catabolic process to acetyl-CoA	BP
	GO:0000053	0.155487	1	1	1	argininosuccinate metabolic process	BP
	GO:0004055	0.155487	1	1	1	argininosuccinate synthase activity	MF
	GO:0004053	0.155506	1	1	1	arginase activity	MF
	GO:0019547	0.155506	1	1	1	arginine catabolic process to ornithine	BP
	GO:0004846	0.155569	1	1	1	urate oxidase activity	MF
	GO:0016661	0.155569	1	1	1	oxidoreductase activity, acting on other nitrogenous compounds as donors	MF
	GO:0016663	0.155569	1	1	1	oxidoreductase activity, acting on other nitrogenous compounds as donors, oxygen as acceptor	MF
	GO:0019428	0.155569	1	1	1	allantoin biosynthetic process	BP
	GO:0004047	0.155588	1	1	1	aminomethyltransferase activity	MF
	GO:0004531	0.155831	1	1	1	deoxyribonuclease II activity	MF
	GO:0044753	0.15595	1	1	1	amphisome	CC
	GO:0004487	0.155981	1	1	1	methylenetetrahydrofolate dehydrogenase (NAD+) activity	MF
	GO:0042301	0.155981	1	1	1	phosphate ion binding	MF
	GO:1902944	0.156097	1	1	1	aspartic-type endopeptidase activity involved in amyloid precursor protein catabolic process	MF
	GO:0009396	0.156231	0.975642	2	5	folic acid-containing compound biosynthetic process	BP
	GO:0005985	0.156329	1	1	1	sucrose metabolic process	BP
	GO:0005986	0.156329	1	1	1	sucrose biosynthetic process	BP
	GO:0042132	0.156329	1	1	1	fructose 1,6-bisphosphate 1-phosphatase activity	MF
	GO:0050353	0.156334	1	1	1	trimethyllysine dioxygenase activity	MF
	GO:0017172	0.156367	1	1	1	cysteine dioxygenase activity	MF
	GO:0071260	0.156501	0.973699	2	6	cellular response to mechanical stimulus	BP
	GO:0007516	0.156817	0.973613	2	6	hemocyte development	BP
	GO:0044720	0.156978	1	1	1	negative regulation of imaginal disc-derived wing size	BP
	GO:0004489	0.157056	1	1	1	methylenetetrahydrofolate reductase (NAD(P)H) activity	MF
	GO:0004341	0.157308	1	1	1	gluconolactonase activity	MF
	GO:0019852	0.157308	1	1	1	L-ascorbic acid metabolic process	BP
	GO:0019853	0.157308	1	1	1	L-ascorbic acid biosynthetic process	BP
	GO:0009067	0.157527	0.948404	4	14	aspartate family amino acid biosynthetic process	BP
	GO:0007606	0.15778	0.901516	16	90	sensory perception of chemical stimulus	BP
	GO:0015669	0.157999	1	1	1	gas transport	BP
	GO:0015671	0.157999	1	1	1	oxygen transport	BP
	GO:0090382	0.158148	0.975152	2	5	phagosome maturation	BP
	GO:0051346	0.158252	0.922192	8	37	negative regulation of hydrolase activity	BP
	GO:0006094	0.158369	0.958628	3	10	gluconeogenesis	BP
	GO:0019319	0.158369	0.958628	3	10	hexose biosynthetic process	BP
	GO:0002777	0.159256	0.925045	7	37	antimicrobial peptide biosynthetic process	BP
	GO:0002805	0.159256	0.925045	7	37	regulation of antimicrobial peptide biosynthetic process	BP
	GO:0051015	0.159297	0.920012	8	48	actin filament binding	MF
	GO:1990430	0.15987	0.993049	1	2	extracellular matrix protein binding	MF
	GO:0046879	0.160176	0.945469	4	17	hormone secretion	BP
	GO:0016460	0.160569	0.972577	2	6	myosin II complex	CC
	GO:0030272	0.160955	1	1	1	5-formyltetrahydrofolate cyclo-ligase activity	MF
	GO:0050664	0.161101	0.992936	1	2	oxidoreductase activity, acting on NAD(P)H, oxygen as acceptor	MF
	GO:0048066	0.161182	0.897115	17	104	developmental pigmentation	BP
	GO:0050038	0.161428	1	1	1	L-xylulose reductase (NADP+) activity	MF
	GO:0042690	0.161768	0.992875	1	2	negative regulation of crystal cell differentiation	BP
	GO:0071617	0.162088	0.95719	3	10	lysophospholipid acyltransferase activity	MF
	GO:0008377	0.16284	0.992776	1	2	light-induced release of internally sequestered calcium ion	BP
	GO:0008670	0.163246	1	1	1	2,4-dienoyl-CoA reductase (NADPH) activity	MF
	GO:0042578	0.163464	0.883794	28	174	phosphoric ester hydrolase activity	MF
	GO:0003013	0.163499	0.917849	8	44	circulatory system process	BP
	GO:0001580	0.163668	0.992699	1	2	detection of chemical stimulus involved in sensory perception of bitter taste	BP
	GO:1901700	0.164448	0.876698	38	259	response to oxygen-containing compound	BP
	GO:0045752	0.164509	0.956244	3	10	positive regulation of Toll signaling pathway	BP
	GO:1901681	0.164712	0.917672	8	40	sulfur compound binding	MF
	GO:0004486	0.165616	1	1	1	methylenetetrahydrofolate dehydrogenase [NAD(P)+] activity	MF
	GO:0097194	0.165676	0.934742	5	21	execution phase of apoptosis	BP
	GO:0015629	0.165915	0.893373	17	110	actin cytoskeleton	CC
	GO:0098852	0.166053	0.943192	4	16	lytic vacuole membrane	CC
	GO:0010461	0.166152	0.992465	1	2	light-activated ion channel activity	MF
	GO:0071454	0.166152	0.992465	1	2	cellular response to anoxia	BP
	GO:0008592	0.16627	0.934048	5	22	regulation of Toll signaling pathway	BP
	GO:0002920	0.166616	0.90873	10	55	regulation of humoral immune response	BP
	GO:0009897	0.166851	0.953603	3	12	external side of plasma membrane	CC
	GO:0097466	0.166887	0.992395	1	2	ubiquitin-dependent glycoprotein ERAD pathway	BP
	GO:1904587	0.166887	0.992395	1	2	response to glycoprotein	BP
	GO:0120192	0.166977	0.912	9	48	tight junction assembly	BP
	GO:0120193	0.166977	0.912	9	48	tight junction organization	BP
	GO:0048790	0.167057	0.967539	2	9	maintenance of presynaptic active zone structure	BP
	GO:0099558	0.167057	0.967539	2	9	maintenance of synapse structure	BP
	GO:0045170	0.167386	0.969238	2	7	spectrosome	CC
	GO:0035002	0.167863	0.94233	4	16	liquid clearance, open tracheal system	BP
	GO:0048936	0.168021	0.992286	1	2	peripheral nervous system neuron axonogenesis	BP
	GO:0051639	0.168931	0.992198	1	2	actin filament network formation	BP
	GO:0006726	0.169129	0.919467	7	35	eye pigment biosynthetic process	BP
	GO:0035967	0.169154	0.919452	7	35	cellular response to topologically incorrect protein	BP
	GO:0072593	0.169159	0.925671	6	27	reactive oxygen species metabolic process	BP
	GO:1900038	0.169733	0.99212	1	2	negative regulation of cellular response to hypoxia	BP
	GO:0051597	0.171201	1	1	1	response to methylmercury	BP
	GO:0015929	0.171252	0.969536	2	6	hexosaminidase activity	MF
	GO:0034122	0.171467	0.99195	1	2	negative regulation of toll-like receptor signaling pathway	BP
	GO:0010181	0.171656	0.969418	2	6	FMN binding	MF
	GO:0007492	0.171659	0.966883	2	8	endoderm development	BP
	GO:0030728	0.171828	0.967896	2	7	ovulation	BP
	GO:0052548	0.171907	0.909514	9	43	regulation of endopeptidase activity	BP
	GO:0009060	0.172405	0.918137	7	32	aerobic respiration	BP
	GO:0031347	0.173239	0.883982	20	121	regulation of defense response	BP
	GO:0008050	0.173475	0.991751	1	2	female courtship behavior	BP
	GO:0030097	0.173568	0.889622	16	96	hemopoiesis	BP
	GO:0002831	0.173593	0.895699	13	75	regulation of response to biotic stimulus	BP
	GO:0030145	0.174462	0.951272	3	11	manganese ion binding	MF
	GO:0061031	0.175021	0.991596	1	2	endodermal digestive tract morphogenesis	BP
	GO:0008198	0.175042	0.97065	2	5	ferrous iron binding	MF
	GO:0035497	0.175434	0.991554	1	2	cAMP response element binding	MF
	GO:0043900	0.176079	0.876857	24	164	regulation of multi-organism process	BP
	GO:2001242	0.176237	0.968071	2	6	regulation of intrinsic apoptotic signaling pathway	BP
	GO:0050955	0.177121	0.991383	1	2	thermoception	BP
	GO:0050960	0.177121	0.991383	1	2	detection of temperature stimulus involved in thermoception	BP
	GO:0006206	0.177135	0.950165	3	11	pyrimidine nucleobase metabolic process	BP
	GO:0010522	0.177565	0.991337	1	2	regulation of calcium ion transport into cytosol	BP
	GO:0042364	0.177572	0.969948	2	5	water-soluble vitamin biosynthetic process	BP
	GO:0030002	0.178066	1	1	1	cellular anion homeostasis	BP
	GO:0042049	0.178066	1	1	1	cellular acyl-CoA homeostasis	BP
	GO:0035112	0.178238	0.935445	4	20	genitalia morphogenesis	BP
	GO:0008045	0.178444	0.899651	10	68	motor neuron axon guidance	BP
	GO:0009744	0.178651	0.937109	4	16	response to sucrose	BP
	GO:0005977	0.17891	0.919477	6	29	glycogen metabolic process	BP
	GO:0006073	0.17891	0.919477	6	29	cellular glucan metabolic process	BP
	GO:0006112	0.17891	0.919477	6	29	energy reserve metabolic process	BP
	GO:0044042	0.17891	0.919477	6	29	glucan metabolic process	BP
	GO:0045161	0.179708	0.991116	1	2	neuronal ion channel clustering	BP
	GO:0070073	0.179708	0.991116	1	2	clustering of voltage-gated calcium channels	BP
	GO:0008525	0.179979	0.991088	1	2	phosphatidylcholine transporter activity	MF
	GO:0034284	0.180472	0.966802	2	6	response to monosaccharide	BP
	GO:0015296	0.180665	0.965156	2	7	anion:cation symporter activity	MF
	GO:0015377	0.180665	0.965156	2	7	cation:chloride symporter activity	MF
	GO:0001530	0.181871	0.96874	2	5	lipopolysaccharide binding	MF
	GO:0042044	0.182053	0.92516	5	23	fluid transport	BP
	GO:0060541	0.182516	0.865636	31	229	respiratory system development	BP
	GO:0033866	0.182819	0.935053	4	16	nucleoside bisphosphate biosynthetic process	BP
	GO:0034030	0.182819	0.935053	4	16	ribonucleoside bisphosphate biosynthetic process	BP
	GO:0034033	0.182819	0.935053	4	16	purine nucleoside bisphosphate biosynthetic process	BP
	GO:0042743	0.182963	0.948795	3	10	hydrogen peroxide metabolic process	BP
	GO:0046189	0.183078	0.934345	4	17	phenol-containing compound biosynthetic process	BP
	GO:0034663	0.183263	0.990742	1	2	endoplasmic reticulum chaperone complex	CC
	GO:0009117	0.183528	0.863469	34	208	nucleotide metabolic process	BP
	GO:0046434	0.183698	0.897553	10	52	organophosphate catabolic process	BP
	GO:0003779	0.185306	0.878412	17	120	actin binding	MF
	GO:0005384	0.185428	0.99051	1	2	manganese ion transmembrane transporter activity	MF
	GO:0003144	0.186138	0.990433	1	2	embryonic heart tube formation	BP
	GO:0007505	0.186138	0.990433	1	2	adult fat body development	BP
	GO:0006733	0.186331	0.899692	9	45	oxidoreduction coenzyme metabolic process	BP
	GO:0007431	0.186417	0.879144	16	117	salivary gland development	BP
	GO:0035272	0.186417	0.879144	16	117	exocrine system development	BP
	GO:0042048	0.187517	0.890684	11	68	olfactory behavior	BP
	GO:0008359	0.188145	0.990214	1	2	regulation of bicoid mRNA localization	BP
	GO:0007377	0.188345	0.962696	2	7	germ-band extension	BP
	GO:0030534	0.188596	0.870409	21	139	adult behavior	BP
	GO:0031304	0.189211	0.932556	4	15	intrinsic component of mitochondrial inner membrane	CC
	GO:0031305	0.189211	0.932556	4	15	integral component of mitochondrial inner membrane	CC
	GO:0036474	0.190203	0.989987	1	2	cell death in response to hydrogen peroxide	BP
	GO:0070301	0.190203	0.989987	1	2	cellular response to hydrogen peroxide	BP
	GO:0042542	0.190242	0.963796	2	6	response to hydrogen peroxide	BP
	GO:0007484	0.190597	0.919137	5	27	imaginal disc-derived genitalia development	BP
	GO:0007483	0.19064	0.929113	4	20	genital disc morphogenesis	BP
	GO:0043903	0.191841	0.929917	4	17	regulation of symbiosis, encompassing mutualism through parasitism	BP
	GO:0034637	0.192448	0.919002	5	24	cellular carbohydrate biosynthetic process	BP
	GO:0018401	0.192541	0.963073	2	6	peptidyl-proline hydroxylation to 4-hydroxy-L-proline	BP
	GO:0019471	0.192541	0.963073	2	6	4-hydroxyproline metabolic process	BP
	GO:0015020	0.192631	0.929513	4	17	glucuronosyltransferase activity	MF
	GO:0044248	0.192865	0.835816	109	748	cellular catabolic process	BP
	GO:0005310	0.193461	0.942276	3	12	dicarboxylic acid transmembrane transporter activity	MF
	GO:1901657	0.194004	0.894547	9	45	glycosyl compound metabolic process	BP
	GO:0030001	0.194204	0.865925	21	141	metal ion transport	BP
	GO:0015108	0.194279	0.917318	5	26	chloride transmembrane transporter activity	MF
	GO:0043696	0.194322	0.959447	2	8	dedifferentiation	BP
	GO:0043697	0.194322	0.959447	2	8	cell dedifferentiation	BP
	GO:0002783	0.19628	0.96008	2	7	antifungal peptide biosynthetic process	BP
	GO:0002810	0.19628	0.96008	2	7	regulation of antifungal peptide biosynthetic process	BP
	GO:0006967	0.19628	0.96008	2	7	positive regulation of antifungal peptide biosynthetic process	BP
	GO:0002274	0.196468	0.989277	1	2	myeloid leukocyte activation	BP
	GO:0042116	0.196468	0.989277	1	2	macrophage activation	BP
	GO:0120176	0.196916	0.989225	1	2	positive regulation of torso signaling pathway	BP
	GO:0050909	0.196926	0.939942	3	13	sensory perception of taste	BP
	GO:0060571	0.197014	0.958521	2	8	morphogenesis of an epithelial fold	BP
	GO:0007503	0.197673	0.959612	2	7	fat body development	BP
	GO:0060612	0.197673	0.959612	2	7	adipose tissue development	BP
	GO:0010797	0.197932	0.989107	1	2	regulation of multivesicular body size involved in endosome transport	BP
	GO:0007507	0.198661	0.87418	14	97	heart development	BP
	GO:0030539	0.198861	0.924068	4	22	male genitalia development	BP
	GO:0035069	0.199695	0.914208	5	26	larval midgut histolysis	BP
	GO:0004611	0.200282	0.988831	1	2	phosphoenolpyruvate carboxykinase activity	MF
	GO:0004613	0.200282	0.988831	1	2	phosphoenolpyruvate carboxykinase (GTP) activity	MF
	GO:0006114	0.200282	0.988831	1	2	glycerol biosynthetic process	BP
	GO:0019401	0.200282	0.988831	1	2	alditol biosynthetic process	BP
	GO:0019541	0.200282	0.988831	1	2	propionate metabolic process	BP
	GO:0019543	0.200282	0.988831	1	2	propionate catabolic process	BP
	GO:0046327	0.200282	0.988831	1	2	glycerol biosynthetic process from pyruvate	BP
	GO:0009589	0.201596	0.960162	2	6	detection of UV	BP
	GO:0007616	0.20165	0.883579	10	67	long-term memory	BP
	GO:0042438	0.202425	0.939254	3	11	melanin biosynthetic process	BP
	GO:0002784	0.204272	0.891262	8	45	regulation of antimicrobial peptide production	BP
	GO:0035324	0.204828	0.936331	3	13	female germline ring canal	CC
	GO:0032432	0.205236	0.957035	2	7	actin filament bundle	CC
	GO:0070062	0.206189	0.922465	4	17	extracellular exosome	CC
	GO:0006047	0.20717	0.958322	2	6	UDP-N-acetylglucosamine metabolic process	BP
	GO:0030322	0.208614	0.987823	1	2	stabilization of membrane potential	BP
	GO:0051209	0.208614	0.987823	1	2	release of sequestered calcium ion into cytosol	BP
	GO:0055089	0.208614	0.987823	1	2	fatty acid homeostasis	BP
	GO:0019433	0.209017	0.935243	3	12	triglyceride catabolic process	BP
	GO:0009914	0.210428	0.91909	4	19	hormone transport	BP
	GO:0006753	0.210462	0.840911	34	211	nucleoside phosphate metabolic process	BP
	GO:0006939	0.211141	0.956989	2	6	smooth muscle contraction	BP
	GO:0034285	0.211475	0.919658	4	17	response to disaccharide	BP
	GO:0071804	0.21158	0.898208	6	35	cellular potassium ion transport	BP
	GO:0071805	0.21158	0.898208	6	35	potassium ion transmembrane transport	BP
	GO:0002027	0.212155	0.932914	3	13	regulation of heart rate	BP
	GO:0042441	0.21251	0.891724	7	37	eye pigment metabolic process	BP
	GO:0043324	0.21251	0.891724	7	37	pigment metabolic process involved in developmental pigmentation	BP
	GO:0043474	0.21251	0.891724	7	37	pigment metabolic process involved in pigmentation	BP
	GO:0015106	0.212961	0.987277	1	2	bicarbonate transmembrane transporter activity	MF
	GO:0035966	0.213524	0.89106	7	37	response to topologically incorrect protein	BP
	GO:0140096	0.214084	0.813141	143	1019	catalytic activity, acting on a protein	MF
	GO:0060986	0.215083	0.987006	1	2	endocrine hormone secretion	BP
	GO:1901224	0.21516	0.986996	1	2	positive regulation of NIK/NF-kappaB signaling	BP
	GO:0038061	0.215271	0.953508	2	7	NIK/NF-kappaB signaling	BP
	GO:0043546	0.215977	0.98689	1	2	molybdopterin cofactor binding	MF
	GO:0004601	0.216061	0.917195	4	17	peroxidase activity	MF
	GO:0016881	0.216724	0.930749	3	13	acid-amino acid ligase activity	MF
	GO:0106023	0.217883	0.986643	1	2	regulation of pupariation	BP
	GO:0008240	0.218236	0.986597	1	2	tripeptidyl-peptidase activity	MF
	GO:1900408	0.218274	0.986592	1	2	negative regulation of cellular response to oxidative stress	BP
	GO:1902883	0.218274	0.986592	1	2	negative regulation of response to oxidative stress	BP
	GO:0031477	0.218594	0.98655	1	2	myosin VII complex	CC
	GO:0006767	0.219116	0.931621	3	11	water-soluble vitamin metabolic process	BP
	GO:0098549	0.219136	0.986479	1	2	somatic ring canal	CC
	GO:0006585	0.219187	0.986472	1	2	dopamine biosynthetic process from tyrosine	BP
	GO:0006812	0.219479	0.83289	34	233	cation transport	BP
	GO:0046864	0.219534	0.986426	1	2	isoprenoid transport	BP
	GO:0046865	0.219534	0.986426	1	2	terpenoid transport	BP
	GO:0008156	0.220156	0.929106	3	13	negative regulation of DNA replication	BP
	GO:0046987	0.220378	0.986315	1	2	N-acetyllactosamine beta-1,3-glucuronosyltransferase activity	MF
	GO:0046988	0.220378	0.986315	1	2	asioloorosomucoid beta-1,3-glucuronosyltransferase activity	MF
	GO:0046989	0.220378	0.986315	1	2	galactosyl beta-1,3 N-acetylgalactosamine beta-1,3-glucuronosyltransferase activity	MF
	GO:0016722	0.220413	0.953804	2	6	oxidoreductase activity, oxidizing metal ions	MF
	GO:0036499	0.220963	0.986237	1	2	PERK-mediated unfolded protein response	BP
	GO:0021510	0.22099	0.986233	1	2	spinal cord development	BP
	GO:0033627	0.221296	0.911455	4	23	cell adhesion mediated by integrin	BP
	GO:0002700	0.221585	0.879347	8	46	regulation of production of molecular mediator of immune response	BP
	GO:0033344	0.221752	0.986132	1	2	cholesterol efflux	BP
	GO:0072359	0.222201	0.856202	14	99	circulatory system development	BP
	GO:0048872	0.222334	0.900209	5	28	homeostasis of number of cells	BP
	GO:0035260	0.222378	0.986048	1	2	internal genitalia morphogenesis	BP
	GO:0071936	0.222378	0.986048	1	2	coreceptor activity involved in Wnt signaling pathway	MF
	GO:1904929	0.222378	0.986048	1	2	coreceptor activity involved in Wnt signaling pathway, planar cell polarity pathway	MF
	GO:1901031	0.222497	0.986032	1	2	regulation of response to reactive oxygen species	BP
	GO:0000050	0.222649	0.986012	1	2	urea cycle	BP
	GO:0019627	0.222649	0.986012	1	2	urea metabolic process	BP
	GO:1905898	0.223351	0.985918	1	2	positive regulation of response to endoplasmic reticulum stress	BP
	GO:0000287	0.223449	0.884741	7	36	magnesium ion binding	MF
	GO:0070854	0.223646	0.985878	1	2	myosin VI heavy chain binding	MF
	GO:1903054	0.223808	0.985856	1	2	negative regulation of extracellular matrix organization	BP
	GO:0019184	0.224189	0.950271	2	7	nonribosomal peptide biosynthetic process	BP
	GO:0090129	0.224282	0.985792	1	2	positive regulation of synapse maturation	BP
	GO:0008422	0.224392	0.985777	1	2	beta-glucosidase activity	MF
	GO:0040040	0.224407	0.925586	3	15	thermosensory behavior	BP
	GO:0061057	0.225203	0.900307	5	23	peptidoglycan recognition protein signaling pathway	BP
	GO:0036020	0.225931	0.985568	1	2	endolysosome membrane	CC
	GO:0043902	0.226058	0.859096	12	80	positive regulation of multi-organism process	BP
	GO:0014066	0.226338	0.92531	3	14	regulation of phosphatidylinositol 3-kinase signaling	BP
	GO:0035225	0.22684	0.946435	2	9	determination of genital disc primordium	BP
	GO:0030073	0.226929	0.949257	2	7	insulin secretion	BP
	GO:0050796	0.226929	0.949257	2	7	regulation of insulin secretion	BP
	GO:0008449	0.227077	0.985411	1	2	N-acetylglucosamine-6-sulfatase activity	MF
	GO:0007039	0.227306	0.985379	1	2	protein catabolic process in the vacuole	BP
	GO:0042509	0.227306	0.985379	1	2	regulation of tyrosine phosphorylation of STAT protein	BP
	GO:0042532	0.227306	0.985379	1	2	negative regulation of tyrosine phosphorylation of STAT protein	BP
	GO:1905146	0.227306	0.985379	1	2	lysosomal protein catabolic process	BP
	GO:0045987	0.227405	0.985366	1	2	positive regulation of smooth muscle contraction	BP
	GO:0045172	0.227427	0.908363	4	22	germline ring canal	CC
	GO:0042623	0.227661	0.827864	31	233	ATPase activity, coupled	MF
	GO:0007393	0.228228	0.980617	1	3	dorsal closure, leading edge cell fate determination	BP
	GO:0035027	0.228228	0.980617	1	3	leading edge cell fate commitment	BP
	GO:0035028	0.228228	0.980617	1	3	leading edge cell fate determination	BP
	GO:0035029	0.228228	0.980617	1	3	dorsal closure, leading edge cell fate commitment	BP
	GO:0072148	0.228228	0.980617	1	3	epithelial cell fate commitment	BP
	GO:0017040	0.228264	0.985247	1	2	N-acylsphingosine amidohydrolase activity	MF
	GO:0004190	0.228595	0.95091	2	6	aspartic-type endopeptidase activity	MF
	GO:0070001	0.228595	0.95091	2	6	aspartic-type peptidase activity	MF
	GO:0005122	0.228763	0.985178	1	2	torso binding	MF
	GO:0050912	0.228819	0.98051	1	3	detection of chemical stimulus involved in sensory perception of taste	BP
	GO:1990170	0.228893	0.98516	1	2	stress response to cadmium ion	BP
	GO:0034707	0.229071	0.985136	1	2	chloride channel complex	CC
	GO:0043090	0.229618	0.948253	2	7	amino acid import	BP
	GO:0035314	0.229678	0.985051	1	2	scab formation	BP
	GO:0021682	0.229899	0.980314	1	3	nerve maturation	BP
	GO:0000978	0.230304	0.863041	10	66	RNA polymerase II proximal promoter sequence-specific DNA binding	MF
	GO:0034329	0.231007	0.858888	11	71	cell junction assembly	BP
	GO:0005884	0.232012	0.885346	6	34	actin filament	CC
	GO:0004351	0.232171	0.984702	1	2	glutamate decarboxylase activity	MF
	GO:0030176	0.232901	0.8589	11	58	integral component of endoplasmic reticulum membrane	CC
	GO:0017109	0.233071	0.984575	1	2	glutamate-cysteine ligase complex	CC
	GO:0044324	0.233125	0.984567	1	2	regulation of transcription involved in anterior/posterior axis specification	BP
	GO:0019825	0.233344	0.984536	1	2	oxygen binding	MF
	GO:0004360	0.233747	0.984479	1	2	glutamine-fructose-6-phosphate transaminase (isomerizing) activity	MF
	GO:0070548	0.233747	0.984479	1	2	L-glutamine aminotransferase activity	MF
	GO:0006809	0.23494	0.984308	1	2	nitric oxide biosynthetic process	BP
	GO:0045428	0.23494	0.984308	1	2	regulation of nitric oxide biosynthetic process	BP
	GO:0045429	0.23494	0.984308	1	2	positive regulation of nitric oxide biosynthetic process	BP
	GO:1903426	0.23494	0.984308	1	2	regulation of reactive oxygen species biosynthetic process	BP
	GO:1903428	0.23494	0.984308	1	2	positive regulation of reactive oxygen species biosynthetic process	BP
	GO:1904407	0.23494	0.984308	1	2	positive regulation of nitric oxide metabolic process	BP
	GO:2000379	0.23494	0.984308	1	2	positive regulation of reactive oxygen species metabolic process	BP
	GO:0072529	0.23521	0.948512	2	6	pyrimidine-containing compound catabolic process	BP
	GO:0043473	0.23595	0.839216	17	111	pigmentation	BP
	GO:2000145	0.236134	0.854647	11	76	regulation of cell motility	BP
	GO:0070938	0.236197	0.918508	3	17	contractile ring	CC
	GO:0007424	0.236488	0.822049	29	221	open tracheal system development	BP
	GO:0042982	0.23664	0.984064	1	2	amyloid precursor protein metabolic process	BP
	GO:0002775	0.236833	0.868576	8	47	antimicrobial peptide production	BP
	GO:0042278	0.236987	0.893153	5	23	purine nucleoside metabolic process	BP
	GO:0007168	0.237612	0.978884	1	3	receptor guanylyl cyclase signaling pathway	BP
	GO:0032103	0.237726	0.862648	9	54	positive regulation of response to external stimulus	BP
	GO:0005976	0.237841	0.874365	7	39	polysaccharide metabolic process	BP
	GO:0044264	0.237841	0.874365	7	39	cellular polysaccharide metabolic process	BP
	GO:0008015	0.237985	0.88144	6	34	blood circulation	BP
	GO:0090255	0.238002	0.983867	1	2	cell proliferation involved in imaginal disc-derived wing morphogenesis	BP
	GO:0090256	0.238002	0.983867	1	2	regulation of cell proliferation involved in imaginal disc-derived wing morphogenesis	BP
	GO:0008484	0.238124	0.945019	2	7	sulfuric ester hydrolase activity	MF
	GO:0035146	0.238134	0.917507	3	17	tube fusion	BP
	GO:0035147	0.238134	0.917507	3	17	branch fusion, open tracheal system	BP
	GO:1903703	0.238417	0.983806	1	2	enterocyte differentiation	BP
	GO:0006828	0.238551	0.978706	1	3	manganese ion transport	BP
	GO:0035073	0.238606	0.920025	3	13	pupariation	BP
	GO:0003096	0.238879	0.983739	1	2	renal sodium ion transport	BP
	GO:0018149	0.239042	0.978612	1	3	peptide cross-linking	BP
	GO:0042895	0.239299	0.983677	1	2	antibiotic transmembrane transporter activity	MF
	GO:0045177	0.239463	0.831997	19	144	apical part of cell	CC
	GO:0034756	0.239808	0.983603	1	2	regulation of iron ion transport	BP
	GO:0034758	0.239808	0.983603	1	2	positive regulation of iron ion transport	BP
	GO:0034759	0.239808	0.983603	1	2	regulation of iron ion transmembrane transport	BP
	GO:0034761	0.239808	0.983603	1	2	positive regulation of iron ion transmembrane transport	BP
	GO:0034446	0.240021	0.940129	2	10	substrate adhesion-dependent cell spreading	BP
	GO:0042994	0.240313	0.983528	1	2	cytoplasmic sequestering of transcription factor	BP
	GO:0051220	0.240313	0.983528	1	2	cytoplasmic sequestering of protein	BP
	GO:0016402	0.240426	0.983512	1	2	pristanoyl-CoA oxidase activity	MF
	GO:0019991	0.240516	0.866147	8	46	septate junction assembly	BP
	GO:0006813	0.240843	0.871358	7	44	potassium ion transport	BP
	GO:0009116	0.240858	0.866893	8	41	nucleoside metabolic process	BP
	GO:0050308	0.241051	0.98342	1	2	sugar-phosphatase activity	MF
	GO:0008340	0.241937	0.82601	22	145	determination of adult lifespan	BP
	GO:0030258	0.241942	0.83931	15	90	lipid modification	BP
	GO:0016774	0.242536	0.983199	1	2	phosphotransferase activity, carboxyl group as acceptor	MF
	GO:0001077	0.242594	0.85818	9	62	proximal promoter DNA-binding transcription activator activity, RNA polymerase II-specific	MF
	GO:0002139	0.243438	0.983065	1	2	stereocilia coupling link	CC
	GO:0002141	0.243438	0.983065	1	2	stereocilia ankle link	CC
	GO:0002142	0.243438	0.983065	1	2	stereocilia ankle link complex	CC
	GO:0032391	0.243438	0.983065	1	2	photoreceptor connecting cilium	CC
	GO:0032420	0.243438	0.983065	1	2	stereocilium	CC
	GO:0032421	0.243438	0.983065	1	2	stereocilium bundle	CC
	GO:0032426	0.243438	0.983065	1	2	stereocilium tip	CC
	GO:0009786	0.244195	0.977618	1	3	regulation of asymmetric cell division	BP
	GO:1901658	0.244748	0.917963	3	12	glycosyl compound catabolic process	BP
	GO:0010891	0.245517	0.982752	1	2	negative regulation of sequestering of triglyceride	BP
	GO:0015740	0.245792	0.942029	2	7	C4-dicarboxylate transport	BP
	GO:0050877	0.246016	0.79928	54	393	nervous system process	BP
	GO:0019674	0.246126	0.917266	3	12	NAD metabolic process	BP
	GO:0046083	0.24627	0.982638	1	2	adenine metabolic process	BP
	GO:0046084	0.24627	0.982638	1	2	adenine biosynthetic process	BP
	GO:0042246	0.24664	0.915047	3	14	tissue regeneration	BP
	GO:0006909	0.246687	0.861432	8	48	phagocytosis	BP
	GO:0016830	0.246864	0.876755	6	30	carbon-carbon lyase activity	MF
	GO:0061448	0.24745	0.93952	2	8	connective tissue development	BP
	GO:0003674	0.247554	0.782406	989	7228	molecular_function	MF
	GO:0035690	0.247892	0.897484	4	20	cellular response to drug	BP
	GO:0004591	0.249149	0.976638	1	3	oxoglutarate dehydrogenase (succinyl-transferring) activity	MF
	GO:0050906	0.249756	0.873379	6	35	detection of stimulus involved in sensory perception	BP
	GO:0010043	0.24992	0.915333	3	12	response to zinc ion	BP
	GO:1900407	0.250143	0.9403	2	7	regulation of cellular response to oxidative stress	BP
	GO:0003143	0.250437	0.976379	1	3	embryonic heart tube morphogenesis	BP
	GO:0006936	0.25045	0.883065	5	27	muscle contraction	BP
	GO:0016684	0.250616	0.897108	4	18	oxidoreductase activity, acting on peroxide as acceptor	MF
	GO:0010830	0.251161	0.937998	2	8	regulation of myotube differentiation	BP
	GO:0060142	0.251161	0.937998	2	8	regulation of syncytium formation by plasma membrane fusion	BP
	GO:1901739	0.251161	0.937998	2	8	regulation of myoblast fusion	BP
	GO:0009612	0.251643	0.881958	5	28	response to mechanical stimulus	BP
	GO:0019511	0.251943	0.939579	2	7	peptidyl-proline hydroxylation	BP
	GO:0030426	0.252108	0.892866	4	25	growth cone	CC
	GO:0030427	0.252108	0.892866	4	25	site of polarized growth	CC
	GO:0099604	0.252337	0.936068	2	9	ligand-gated calcium channel activity	MF
	GO:0004565	0.252432	0.981689	1	2	beta-galactosidase activity	MF
	GO:0008347	0.252492	0.892315	4	26	glial cell migration	BP
	GO:0016712	0.252739	0.981641	1	2	oxidoreductase activity, acting on paired donors, with incorporation or reduction of molecular oxygen, reduced flavin or flavoprotein as one donor, and incorporation of one atom of oxygen	MF
	GO:0042738	0.252739	0.981641	1	2	exogenous drug catabolic process	BP
	GO:0006835	0.25322	0.911613	3	14	dicarboxylic acid transport	BP
	GO:0048388	0.253291	0.981554	1	2	endosomal lumen acidification	BP
	GO:0035159	0.253743	0.879713	5	31	regulation of tube length, open tracheal system	BP
	GO:0045596	0.254423	0.823899	17	120	negative regulation of cell differentiation	BP
	GO:0002440	0.255056	0.855427	8	48	production of molecular mediator of immune response	BP
	GO:0003958	0.255878	0.981145	1	2	NADPH-hemoprotein reductase activity	MF
	GO:0030510	0.25633	0.868949	6	35	regulation of BMP signaling pathway	BP
	GO:0036490	0.256447	0.981054	1	2	regulation of translation in response to endoplasmic reticulum stress	BP
	GO:0006684	0.256541	0.981039	1	2	sphingomyelin metabolic process	BP
	GO:0004340	0.257144	0.980943	1	2	glucokinase activity	MF
	GO:0005536	0.257144	0.980943	1	2	glucose binding	MF
	GO:0019158	0.257144	0.980943	1	2	mannokinase activity	MF
	GO:0010669	0.257476	0.890373	4	23	epithelial structure maintenance	BP
	GO:0007229	0.258351	0.934999	2	8	integrin-mediated signaling pathway	BP
	GO:0030478	0.259183	0.974578	1	3	actin cap	CC
	GO:0034416	0.259321	0.980592	1	2	bisphosphoglycerate phosphatase activity	MF
	GO:0034417	0.259321	0.980592	1	2	bisphosphoglycerate 3-phosphatase activity	MF
	GO:0060187	0.259631	0.980542	1	2	cell pole	CC
	GO:0004103	0.259909	0.980497	1	2	choline kinase activity	MF
	GO:0004305	0.259909	0.980497	1	2	ethanolamine kinase activity	MF
	GO:0007026	0.25991	0.931651	2	10	negative regulation of microtubule depolymerization	BP
	GO:0035007	0.260813	0.935964	2	7	regulation of melanization defense response	BP
	GO:0090277	0.260995	0.935889	2	7	positive regulation of peptide hormone secretion	BP
	GO:0043296	0.262141	0.839171	10	67	apical junction complex	CC
	GO:0061844	0.263236	0.849494	8	48	antimicrobial humoral immune response mediated by antimicrobial peptide	BP
	GO:0009070	0.263251	0.908405	3	12	serine family amino acid biosynthetic process	BP
	GO:0015807	0.264235	0.905745	3	14	L-amino acid transport	BP
	GO:0016838	0.265058	0.979651	1	2	carbon-oxygen lyase activity, acting on phosphates	MF
	GO:0004692	0.265077	0.973322	1	3	cGMP-dependent protein kinase activity	MF
	GO:0042595	0.265124	0.934172	2	7	behavioral response to starvation	BP
	GO:0007414	0.265269	0.927498	2	12	axonal defasciculation	BP
	GO:0004000	0.265562	0.933989	2	7	adenosine deaminase activity	MF
	GO:0005275	0.267415	0.979257	1	2	amine transmembrane transporter activity	MF
	GO:0043034	0.267847	0.97272	1	3	costamere	CC
	GO:0034769	0.26819	0.972645	1	3	basement membrane disassembly	BP
	GO:0006103	0.268323	0.979104	1	2	2-oxoglutarate metabolic process	BP
	GO:0030336	0.268892	0.928899	2	9	negative regulation of cell migration	BP
	GO:2000146	0.268892	0.928899	2	9	negative regulation of cell motility	BP
	GO:0004356	0.269571	0.978892	1	2	glutamate-ammonia ligase activity	MF
	GO:0006542	0.269571	0.978892	1	2	glutamine biosynthetic process	BP
	GO:0016211	0.269571	0.978892	1	2	ammonia ligase activity	MF
	GO:1900101	0.270844	0.978675	1	2	regulation of endoplasmic reticulum unfolded protein response	BP
	GO:0046461	0.270846	0.902153	3	14	neutral lipid catabolic process	BP
	GO:0046464	0.270846	0.902153	3	14	acylglycerol catabolic process	BP
	GO:0048058	0.271079	0.972008	1	3	compound eye corneal lens development	BP
	GO:0004731	0.271456	0.978571	1	2	purine-nucleoside phosphorylase activity	MF
	GO:0046164	0.271896	0.884431	4	18	alcohol catabolic process	BP
	GO:0004767	0.271934	0.978489	1	2	sphingomyelin phosphodiesterase activity	MF
	GO:0051100	0.272052	0.927492	2	9	negative regulation of binding	BP
	GO:0002787	0.272136	0.971772	1	3	negative regulation of antibacterial peptide production	BP
	GO:0002806	0.272136	0.971772	1	3	negative regulation of antimicrobial peptide biosynthetic process	BP
	GO:0002809	0.272136	0.971772	1	3	negative regulation of antibacterial peptide biosynthetic process	BP
	GO:0004044	0.272562	0.978381	1	2	amidophosphoribosyltransferase activity	MF
	GO:1902495	0.272735	0.826343	11	79	transmembrane transporter complex	CC
	GO:0009110	0.273433	0.930655	2	7	vitamin biosynthetic process	BP
	GO:0016840	0.273486	0.902941	3	12	carbon-nitrogen lyase activity	MF
	GO:0004520	0.274075	0.867734	5	27	endodeoxyribonuclease activity	MF
	GO:0030513	0.274548	0.928008	2	8	positive regulation of BMP signaling pathway	BP
	GO:0042480	0.274562	0.971228	1	3	negative regulation of eye photoreceptor cell development	BP
	GO:0045316	0.274562	0.971228	1	3	negative regulation of compound eye photoreceptor development	BP
	GO:0010259	0.274814	0.798334	22	148	multicellular organism aging	BP
	GO:0035050	0.275026	0.879601	4	23	embryonic heart tube development	BP
	GO:0007392	0.275525	0.897944	3	16	initiation of dorsal closure	BP
	GO:0016331	0.27596	0.810533	15	115	morphogenesis of embryonic epithelium	BP
	GO:0030431	0.275989	0.824617	11	70	sleep	BP
	GO:0007374	0.2761	0.970879	1	3	posterior midgut invagination	BP
	GO:0019482	0.276169	0.977754	1	2	beta-alanine metabolic process	BP
	GO:0019483	0.276169	0.977754	1	2	beta-alanine biosynthetic process	BP
	GO:0007419	0.276954	0.83194	9	68	ventral cord development	BP
	GO:0006152	0.277342	0.92897	2	7	purine nucleoside catabolic process	BP
	GO:0046130	0.277342	0.92897	2	7	purine ribonucleoside catabolic process	BP
	GO:0006574	0.278494	0.977344	1	2	valine catabolic process	BP
	GO:0016748	0.278711	0.977306	1	2	succinyltransferase activity	MF
	GO:0031227	0.27881	0.823516	11	61	intrinsic component of endoplasmic reticulum membrane	CC
	GO:0000303	0.27902	0.977251	1	2	response to superoxide	BP
	GO:0000305	0.27902	0.977251	1	2	response to oxygen radical	BP
	GO:0004095	0.27902	0.977251	1	2	carnitine O-palmitoyltransferase activity	MF
	GO:0004784	0.27902	0.977251	1	2	superoxide dismutase activity	MF
	GO:0005314	0.27902	0.977251	1	2	high-affinity glutamate transmembrane transporter activity	MF
	GO:0005315	0.27902	0.977251	1	2	inorganic phosphate transmembrane transporter activity	MF
	GO:0006089	0.27902	0.977251	1	2	lactate metabolic process	BP
	GO:0009085	0.27902	0.977251	1	2	lysine biosynthetic process	BP
	GO:0015154	0.27902	0.977251	1	2	disaccharide transmembrane transporter activity	MF
	GO:0015157	0.27902	0.977251	1	2	oligosaccharide transmembrane transporter activity	MF
	GO:0015321	0.27902	0.977251	1	2	sodium-dependent phosphate transmembrane transporter activity	MF
	GO:0015766	0.27902	0.977251	1	2	disaccharide transport	BP
	GO:0015772	0.27902	0.977251	1	2	oligosaccharide transport	BP
	GO:0016034	0.27902	0.977251	1	2	maleylacetoacetate isomerase activity	MF
	GO:0016416	0.27902	0.977251	1	2	O-palmitoyltransferase activity	MF
	GO:0016623	0.27902	0.977251	1	2	oxidoreductase activity, acting on the aldehyde or oxo group of donors, oxygen as acceptor	MF
	GO:0016721	0.27902	0.977251	1	2	oxidoreductase activity, acting on superoxide radicals as acceptor	MF
	GO:0019430	0.27902	0.977251	1	2	removal of superoxide radicals	BP
	GO:0019878	0.27902	0.977251	1	2	lysine biosynthetic process via aminoadipic acid	BP
	GO:0034498	0.27902	0.977251	1	2	early endosome to Golgi transport	BP
	GO:0044341	0.27902	0.977251	1	2	sodium-dependent phosphate transport	BP
	GO:0071450	0.27902	0.977251	1	2	cellular response to oxygen radical	BP
	GO:0071451	0.27902	0.977251	1	2	cellular response to superoxide	BP
	GO:1901053	0.27902	0.977251	1	2	sarcosine catabolic process	BP
	GO:1901416	0.27902	0.977251	1	2	regulation of response to ethanol	BP
	GO:0050953	0.279121	0.864381	5	27	sensory perception of light stimulus	BP
	GO:0071000	0.279133	0.977231	1	2	response to magnetism	BP
	GO:1901617	0.279702	0.831697	9	53	organic hydroxy compound biosynthetic process	BP
	GO:0004363	0.28	0.977076	1	2	glutathione synthase activity	MF
	GO:0030905	0.280073	0.977063	1	2	retromer, tubulation complex	CC
	GO:0031362	0.280123	0.977054	1	2	anchored component of external side of plasma membrane	CC
	GO:0000096	0.280491	0.879163	4	18	sulfur amino acid metabolic process	BP
	GO:0005452	0.280654	0.969834	1	3	inorganic anion exchanger activity	MF
	GO:0015701	0.280654	0.969834	1	3	bicarbonate transport	BP
	GO:2000425	0.280715	0.976949	1	2	regulation of apoptotic cell clearance	BP
	GO:2000427	0.280715	0.976949	1	2	positive regulation of apoptotic cell clearance	BP
	GO:0030898	0.280925	0.966299	1	4	actin-dependent ATPase activity	MF
	GO:0006067	0.281079	0.976883	1	2	ethanol metabolic process	BP
	GO:0045217	0.281137	0.969722	1	3	cell-cell junction maintenance	BP
	GO:0015117	0.281479	0.976812	1	2	thiosulfate transmembrane transporter activity	MF
	GO:0015131	0.281479	0.976812	1	2	oxaloacetate transmembrane transporter activity	MF
	GO:0015709	0.281479	0.976812	1	2	thiosulfate transport	BP
	GO:0015729	0.281479	0.976812	1	2	oxaloacetate transport	BP
	GO:0071422	0.281479	0.976812	1	2	succinate transmembrane transport	BP
	GO:0071423	0.281479	0.976812	1	2	malate transmembrane transport	BP
	GO:0001540	0.281498	0.976808	1	2	amyloid-beta binding	MF
	GO:0030388	0.282161	0.976689	1	2	fructose 1,6-bisphosphate metabolic process	BP
	GO:0090128	0.28217	0.969481	1	3	regulation of synapse maturation	BP
	GO:0031036	0.282177	0.969479	1	3	myosin II filament assembly	BP
	GO:0098581	0.282292	0.976665	1	2	detection of external biotic stimulus	BP
	GO:0051156	0.282322	0.926797	2	7	glucose 6-phosphate metabolic process	BP
	GO:0005476	0.282323	0.97666	1	2	carnitine:acyl carnitine antiporter activity	MF
	GO:0015838	0.282323	0.97666	1	2	amino-acid betaine transport	BP
	GO:0015879	0.282323	0.97666	1	2	carnitine transport	BP
	GO:0004594	0.282357	0.976654	1	2	pantothenate kinase activity	MF
	GO:0046946	0.282386	0.976648	1	2	hydroxylysine metabolic process	BP
	GO:0044036	0.28239	0.976648	1	2	cell wall macromolecule metabolic process	BP
	GO:0071554	0.28239	0.976648	1	2	cell wall organization or biogenesis	BP
	GO:0070325	0.282429	0.976641	1	2	lipoprotein particle receptor binding	MF
	GO:0017136	0.282489	0.97663	1	2	NAD-dependent histone deacetylase activity	MF
	GO:0034979	0.282489	0.97663	1	2	NAD-dependent protein deacetylase activity	MF
	GO:0044331	0.282561	0.918686	2	13	cell-cell adhesion mediated by cadherin	BP
	GO:0009588	0.282694	0.976593	1	2	UV-A, blue light phototransduction	BP
	GO:0030126	0.282727	0.976587	1	2	COPI vesicle coat	CC
	GO:0030137	0.282727	0.976587	1	2	COPI-coated vesicle	CC
	GO:0030663	0.282727	0.976587	1	2	COPI-coated vesicle membrane	CC
	GO:0000255	0.282744	0.976584	1	2	allantoin metabolic process	BP
	GO:0006569	0.282819	0.97657	1	2	tryptophan catabolic process	BP
	GO:0019441	0.282819	0.97657	1	2	tryptophan catabolic process to kynurenine	BP
	GO:0046218	0.282819	0.97657	1	2	indolalkylamine catabolic process	BP
	GO:0033553	0.282889	0.976558	1	2	rDNA heterochromatin	CC
	GO:0004448	0.283088	0.976522	1	2	isocitrate dehydrogenase activity	MF
	GO:0050811	0.283321	0.976479	1	2	GABA receptor binding	MF
	GO:0000302	0.283369	0.876631	4	19	response to reactive oxygen species	BP
	GO:0004775	0.283517	0.976444	1	2	succinate-CoA ligase (ADP-forming) activity	MF
	GO:0005925	0.283591	0.873778	4	24	focal adhesion	CC
	GO:0004735	0.283754	0.976401	1	2	pyrroline-5-carboxylate reductase activity	MF
	GO:0015556	0.283818	0.92386	2	8	C4-dicarboxylate transmembrane transporter activity	MF
	GO:0036293	0.284624	0.827066	9	59	response to decreased oxygen levels	BP
	GO:0046951	0.2849	0.976193	1	2	ketone body biosynthetic process	BP
	GO:0002520	0.284907	0.801485	16	106	immune system development	BP
	GO:0048534	0.284907	0.801485	16	106	hematopoietic or lymphoid organ development	BP
	GO:0004499	0.28495	0.976183	1	2	N,N-dimethylaniline monooxygenase activity	MF
	GO:0090385	0.284966	0.97618	1	2	phagosome-lysosome fusion	BP
	GO:0007613	0.285078	0.805954	14	105	memory	BP
	GO:0005997	0.285373	0.976106	1	2	xylulose metabolic process	BP
	GO:0006046	0.28545	0.976092	1	2	N-acetylglucosamine catabolic process	BP
	GO:0003696	0.285538	0.968689	1	3	satellite DNA binding	MF
	GO:0004167	0.285662	0.976053	1	2	dopachrome isomerase activity	MF
	GO:0042577	0.285705	0.925304	2	7	lipid phosphatase activity	MF
	GO:0070613	0.285814	0.925255	2	7	regulation of protein processing	BP
	GO:1903317	0.285814	0.925255	2	7	regulation of protein maturation	BP
	GO:0006572	0.285859	0.976017	1	2	tyrosine catabolic process	BP
	GO:0004365	0.285965	0.975998	1	2	glyceraldehyde-3-phosphate dehydrogenase (NAD+) (phosphorylating) activity	MF
	GO:0043891	0.285965	0.975998	1	2	glyceraldehyde-3-phosphate dehydrogenase (NAD(P)+) (phosphorylating) activity	MF
	GO:0042219	0.285991	0.894805	3	13	cellular modified amino acid catabolic process	BP
	GO:0016037	0.286034	0.975985	1	2	light absorption	BP
	GO:0070594	0.286056	0.975981	1	2	juvenile hormone response element binding	MF
	GO:0004060	0.286117	0.97597	1	2	arylamine N-acetyltransferase activity	MF
	GO:0042429	0.286117	0.97597	1	2	serotonin catabolic process	BP
	GO:0046334	0.286117	0.97597	1	2	octopamine catabolic process	BP
	GO:1901161	0.286117	0.97597	1	2	primary amino compound catabolic process	BP
	GO:0016813	0.286349	0.975927	1	2	hydrolase activity, acting on carbon-nitrogen (but not peptide) bonds, in linear amidines	MF
	GO:0061087	0.286556	0.975889	1	2	positive regulation of histone H3-K27 methylation	BP
	GO:0004040	0.286629	0.975876	1	2	amidase activity	MF
	GO:0006564	0.286633	0.975875	1	2	L-serine biosynthetic process	BP
	GO:0001228	0.286881	0.815032	11	81	DNA-binding transcription activator activity, RNA polymerase II-specific	MF
	GO:0080132	0.287185	0.975774	1	2	fatty acid alpha-hydroxylase activity	MF
	GO:0046513	0.287196	0.924641	2	7	ceramide biosynthetic process	BP
	GO:0016775	0.287209	0.968291	1	3	phosphotransferase activity, nitrogenous group as acceptor	MF
	GO:0007445	0.28742	0.919093	2	10	determination of imaginal disc primordium	BP
	GO:0014904	0.287625	0.968192	1	3	myotube cell development	BP
	GO:0048741	0.287625	0.968192	1	3	skeletal muscle fiber development	BP
	GO:0006091	0.287947	0.790973	20	124	generation of precursor metabolites and energy	BP
	GO:0004322	0.287995	0.975624	1	2	ferroxidase activity	MF
	GO:0016724	0.287995	0.975624	1	2	oxidoreductase activity, oxidizing metal ions, oxygen as acceptor	MF
	GO:0007620	0.288158	0.918743	2	10	copulation	BP
	GO:0006766	0.288506	0.89339	3	13	vitamin metabolic process	BP
	GO:0035298	0.288527	0.967976	1	3	regulation of Malpighian tubule size	BP
	GO:0018812	0.288891	0.975458	1	2	3-hydroxyacyl-CoA dehydratase activity	MF
	GO:0072522	0.288952	0.803996	14	87	purine-containing compound biosynthetic process	BP
	GO:0045180	0.289046	0.917209	2	11	basal cortex	CC
	GO:0090528	0.289093	0.97542	1	2	smooth septate junction assembly	BP
	GO:0090557	0.289093	0.97542	1	2	establishment of endothelial intestinal barrier	BP
	GO:0015662	0.289218	0.918239	2	10	ATPase activity, coupled to transmembrane movement of ions, phosphorylative mechanism	MF
	GO:0042302	0.289555	0.859383	5	23	structural constituent of cuticle	MF
	GO:0070853	0.289595	0.967719	1	3	myosin VI binding	MF
	GO:0046487	0.289885	0.975273	1	2	glyoxylate metabolic process	BP
	GO:2000737	0.289886	0.91792	2	10	negative regulation of stem cell differentiation	BP
	GO:2000678	0.290026	0.967615	1	3	negative regulation of transcription regulatory region DNA binding	BP
	GO:1902407	0.290036	0.967612	1	3	assembly of actomyosin apparatus involved in mitotic cytokinesis	BP
	GO:1903475	0.290036	0.967612	1	3	mitotic actomyosin contractile ring assembly	BP
	GO:0043204	0.291536	0.967248	1	3	perikaryon	CC
	GO:0004529	0.29159	0.870774	4	20	exodeoxyribonuclease activity	MF
	GO:0048806	0.29204	0.853635	5	33	genitalia development	BP
	GO:0003053	0.292506	0.967012	1	3	circadian regulation of heart rate	BP
	GO:0045933	0.292526	0.967007	1	3	positive regulation of muscle contraction	BP
	GO:0000982	0.292685	0.799601	14	107	transcription factor activity, RNA polymerase II proximal promoter sequence-specific DNA binding	MF
	GO:0008348	0.293323	0.917686	2	9	negative regulation of antimicrobial humoral response	BP
	GO:0030334	0.293329	0.814425	10	73	regulation of cell migration	BP
	GO:0035068	0.293591	0.962945	1	4	micro-ribonucleoprotein complex	CC
	GO:0008020	0.293853	0.921648	2	7	G protein-coupled photoreceptor activity	MF
[truncated: 21,444 more rows]

## Sheet: Table S3. Positive metabolomics
Mass to charge	Temperature Estimate	Sex Estimate	Interaction Estimate	Temperature p-value	Sex p-value	Interaction p-value
85.0284	0.0252085	-0.364578	0.0273221	0.0894935	0.390673	0.182272
85.0285	0.00438599	-0.162232	0.0136519	0.583598	0.500574	0.238743
85.0478	0.0029677	0.221601	-0.0055055	0.718727	0.37677	0.637279
85.0779	0.0192569	0.674211	-0.0223025	0.341678	0.270385	0.433257
86.0601	-0.0111021	0.208561	-0.014333	0.0807361	0.255484	0.107253
86.0965	-0.0259343	-1.66122	0.0727453	0.0177792	7.71509e-05	0.00014917
86.0965	0.0020247	-0.324262	0.00733005	0.789411	0.170514	0.497786
86.5056	-0.00782053	-0.164496	0.00781393	0.356412	0.514015	0.510851
87.004	-0.00905494	0.412067	-0.00152364	0.801135	0.702904	0.976059
87.0041	-0.00446917	0.290593	-0.00495475	0.676334	0.372031	0.743106
87.0441	-0.0116502	0.0956989	-0.00788944	0.0760351	0.604686	0.370841
87.0553	-0.0193442	0.483159	-0.0335021	0.00628571	0.0175571	0.00161885
87.0998	-0.030146	-2.06762	0.0904872	0.019495	4.86484e-05	9.61035e-05
87.5095	0.00824029	-0.377198	0.0203783	0.75031	0.628265	0.57957
88.0043	-0.0129706	0.118123	-0.00196574	0.318904	0.757678	0.913113
88.0043	0.016137	0.458205	-0.016912	0.61769	0.63644	0.710801
88.0232	-0.0141063	-0.304073	0.0050909	0.334891	0.484202	0.802
88.0393	-0.0112681	-0.368109	0.0171907	0.19694	0.162632	0.166282
88.0394	-0.0209302	-0.906728	0.0444453	0.287674	0.13411	0.120653
88.0579	0.0227573	0.744481	-0.0234746	0.283927	0.244733	0.429204
88.0757	0.000621579	0.408459	-0.0177134	0.975681	0.508316	0.542272
88.5032	-0.0325535	0.10064	0.00845627	0.255308	0.904059	0.830001
88.5091	-0.0136986	0.453303	-0.00285829	0.635523	0.601488	0.943985
88.5091	0.0691896	3.08747	-0.119962	0.361023	0.183193	0.266942
88.5208	0.018125	0.655668	-0.0303461	0.337364	0.251426	0.259685
89.0019	-0.0169271	-0.0179505	0.00328888	0.2851	0.969102	0.880388
89.002	0.0656867	2.36211	-0.0940427	0.156217	0.0948518	0.151581
89.0083	0.000287268	0.121201	-0.00460941	0.979017	0.71227	0.765821
89.0386	0.0348245	-0.347545	0.00587612	0.171651	0.637357	0.865183
89.042	-0.017294	-1.06609	0.0596071	0.536658	0.215679	0.147035
89.0597	0.0120441	0.56678	-0.0100611	0.75699	0.628429	0.854779
89.5067	0.0204866	0.906982	-0.0404114	0.703755	0.576079	0.596914
89.5099	0.0200579	1.24935	-0.0570634	0.392797	0.0905492	0.0998399
90.0084	0.00408703	0.882659	-0.0209184	0.899369	0.37079	0.648547
90.0085	0.0340613	0.831797	-0.0368144	0.0836787	0.150595	0.174987
90.055	-0.0298703	-0.0638876	-0.000322194	0.029758	0.863421	0.985308
90.0914	0.0481307	0.639288	-0.0247028	0.0119843	0.214963	0.304289
90.507	0.00247487	0.590338	-0.0183278	0.862243	0.184047	0.371526
90.507	-0.00734145	0.243827	-0.000618026	0.73088	0.703525	0.983623
90.5259	-0.067922	-1.43765	0.0688599	0.00778577	0.0439835	0.0412057
90.9477	-0.0358383	0.550885	-0.0209982	0.258649	0.554787	0.632087
90.9767	-0.00412403	-0.788819	0.00462652	0.874325	0.323234	0.900133
91.0059	-0.00618606	0.370332	-0.0194237	0.653451	0.376318	0.326838
91.0059	-0.0263387	-0.0122307	0.00575791	0.278137	0.98626	0.863534
91.0086	0.00901152	0.406959	-0.0129049	0.429426	0.241899	0.423787
91.0086	-0.0537478	-2.10118	0.117538	0.193272	0.0976869	0.0544316
91.0238	-0.00999651	0.436974	-0.0263057	0.871218	0.813386	0.76324
91.0275	-0.0708409	-1.6087	0.0707377	0.0714694	0.160342	0.188017
91.0398	0.0183443	0.651928	-0.0187567	0.29668	0.220532	0.445521
91.0417	0.0106748	0.637167	-0.0211538	0.76375	0.552104	0.674213
91.052	-0.0481788	-0.567878	0.0161587	0.161868	0.568953	0.729836
91.0543	0.0133516	0.309095	-0.012894	0.216832	0.334294	0.390866
91.0583	-0.0234414	0.0789974	-0.00543684	0.122628	0.855117	0.789959
91.5047	-0.0114856	0.147414	-0.00390685	0.289711	0.644084	0.794436
91.5047	-0.00351317	0.201651	0.0109999	0.888829	0.789352	0.757337
91.5239	-0.0331952	-1.42396	0.0636036	0.368364	0.206165	0.229402
91.5424	0.023283	0.689194	-0.0259472	0.223136	0.228979	0.331333
92.0369	0.0569316	1.90461	-0.0923946	0.103181	0.0727495	0.0658083
92.0576	0.0174202	0.430809	-0.0149736	0.144998	0.223024	0.362086
92.5035	0.010818	0.530175	-0.0199936	0.400092	0.179578	0.276469
92.5035	-0.0188441	0.490293	-0.00936404	0.734389	0.76842	0.904895
92.5223	-0.00373385	0.706541	-0.0375162	0.832713	0.198333	0.151031
93.0447	-0.0443163	-1.76292	0.0758699	0.163821	0.0727821	0.0977888
93.0448	-0.0255811	-0.562992	0.0248302	0.0251995	0.0853474	0.104888
93.0699	-0.00869867	-1.00324	0.0443622	0.476197	0.0152504	0.0210955
93.9841	-0.0833338	-0.220374	0.0349933	0.198888	0.906572	0.693487
94.0451	0.0357202	1.4825	-0.0721808	0.229467	0.105312	0.0955154
94.0481	-0.0240576	-0.541534	0.0253438	0.0487994	0.125889	0.128387
94.0652	-0.00583884	-1.68604	0.0200794	0.579357	0.000139783	0.191123
94.546	0.0492322	1.09293	-0.0672116	0.472103	0.592811	0.487269
95.024	-0.0692694	-0.897292	0.0564007	0.0952397	0.449402	0.317668
95.0439	-0.0205581	0.398863	-0.0258204	0.369667	0.557861	0.423948
95.0492	0.0111263	0.301887	-0.00842335	0.305294	0.3519	0.577051
95.0605	-0.0096562	0.201793	0.00313398	0.329572	0.49253	0.819521
95.0605	-0.0562002	-1.47818	0.0785651	0.131516	0.181345	0.135601
95.0855	0.0246409	0.89893	-0.01594	0.27935	0.193429	0.613704
95.0856	0.0206298	0.455283	-0.016392	0.195046	0.332615	0.455571
95.5456	-0.0222542	-0.611455	0.0269614	0.099949	0.128497	0.152655
95.9641	0.0536189	1.24074	-0.0432439	0.0812613	0.167805	0.299062
96.0444	-0.0118146	-0.163588	0.0213829	0.137517	0.47677	0.0643808
96.0444	0.0595169	1.49199	-0.0675746	0.0543482	0.100111	0.11264
96.0638	-0.0183354	-0.33016	0.0159045	0.260462	0.491935	0.482702
96.5148	-0.00991267	-0.240606	0.0142148	0.481791	0.567854	0.475811
96.9218	0.00421743	0.105264	-0.00404098	0.468518	0.545061	0.621211
97.001	-0.0151818	-0.56596	0.0264873	0.547007	0.456119	0.459296
97.0284	-0.00279721	-0.395939	0.0236297	0.796149	0.236433	0.140587
97.0397	-0.0272524	-0.0725515	-0.00496018	0.360998	0.934226	0.904742
97.0648	-0.00728656	0.555884	-0.0157879	0.620077	0.220012	0.450715
97.0648	-0.00757322	-1.14775	0.0446346	0.783346	0.180902	0.263977
97.0761	0.00212692	0.316195	-0.0294642	0.836998	0.317995	0.0618205
97.1012	-0.00970121	1.26574	0.021916	0.734776	0.157402	0.589805
97.1012	-0.031871	-0.00847745	0.0149569	0.224683	0.99113	0.678493
97.5143	0.00325899	0.735507	-0.0206268	0.904394	0.374257	0.593057
97.5337	0.00412519	0.583393	-0.0130444	0.880279	0.482174	0.736784
97.9914	-0.0504593	-1.4721	0.0711571	0.0478955	0.0533851	0.0484373
98.0136	0.00514275	0.318392	-0.0162525	0.652077	0.358799	0.321853
98.0136	-0.0249447	-0.767122	0.0432027	0.447394	0.436362	0.355048
98.0136	0.00599108	-0.0385974	0.0118456	0.564482	0.900851	0.423591
98.0237	-0.0210294	0.557881	-0.0370176	0.103248	0.144878	0.0485746
98.0601	0.0143215	0.390561	-0.028992	0.773231	0.793306	0.680557
98.0965	0.0161596	0.869389	-0.042966	0.6039	0.358185	0.336256
98.512	0.00459312	0.782238	-0.0215341	0.867789	0.353369	0.58327
98.5152	-0.00456868	-0.162799	0.0154101	0.810425	0.775814	0.569465
98.9189	0.00364499	0.095839	-0.00341183	0.542025	0.592371	0.685185
98.9613	-0.00385665	0.038322	0.00195249	0.602648	0.86239	0.851411
98.9614	-0.0480417	-0.296211	0.0273955	0.0811994	0.702463	0.457548
98.9842	-0.0106088	-0.593648	0.0182234	0.558646	0.283765	0.478981
98.9843	-0.00794943	-0.391468	0.0151003	0.641715	0.448518	0.5335
99.0094	-0.0259403	-1.0679	0.0479762	0.0850969	0.0243134	0.0303606
99.0137	-0.0158267	0.205998	0.00541692	0.59127	0.814859	0.895992
99.0199	0.067043	2.02089	-0.0753174	0.197137	0.195154	0.299347
99.0634	-0.0863081	-2.30093	0.11164	0.29368	0.348387	0.334996
99.0634	0.0330541	0.553252	-0.028852	0.309731	0.564992	0.525045
99.0634	0.00772485	0.167206	0.00244354	0.814487	0.865488	0.958097
99.5122	0.0151999	1.17584	-0.0499336	0.283071	0.0133788	0.0227781
99.5123	-0.0317846	0.163058	-0.01116	0.277379	0.848976	0.782369
99.5311	-0.00799746	-1.73998	0.0651401	0.764511	0.0462332	0.102973
99.9874	0.0377816	1.46968	-0.0565813	0.134601	0.0595852	0.115071
100.011	-0.00728844	0.0455141	-0.00128721	0.603879	0.91352	0.948043
100.011	-0.012332	0.313109	-0.000488887	0.679752	0.726542	0.990733
100.014	-0.0153837	-0.0592136	0.00572102	0.0781416	0.809011	0.621727
100.014	-0.0149735	0.244109	0.00661637	0.65043	0.804885	0.886955
100.024	-0.0269409	-0.193122	0.0105938	0.194577	0.748343	0.709119
100.029	0.00681893	1.18786	-0.0547857	0.767339	0.10431	0.111206
100.033	0.0361749	0.62625	-0.0263297	0.279052	0.525307	0.57037
100.039	-0.0161523	-0.440025	0.0178298	0.639841	0.670648	0.714436
100.039	0.00377343	0.365325	-0.0174235	0.856666	0.562527	0.558022
100.039	-0.0192702	-0.188344	0.00118796	0.353091	0.758372	0.967103
100.076	0.00726393	0.112823	-0.00249146	0.810667	0.901202	0.953613
100.076	0.0367888	0.947672	-0.0369157	0.048507	0.0838152	0.145211
100.112	0.00564417	0.546624	-0.0236824	0.768396	0.350026	0.389039
100.112	-0.0532688	-1.44424	0.066365	0.145053	0.184331	0.19484
100.51	-0.00115412	0.201457	-0.00803783	0.950899	0.720843	0.762139
100.51	-0.00885479	-0.16706	0.0158628	0.746934	0.838973	0.683123
100.917	0.00419151	0.07253	-0.000983596	0.696506	0.821614	0.948232
100.957	0.022771	0.774771	-0.0292311	0.136193	0.0951457	0.172731
100.982	0.00161745	0.526061	0.00019442	0.973767	0.722177	0.99777
101.025	-0.0550584	-1.61361	0.0770173	0.165839	0.175058	0.17013
101.028	-0.003846	0.269597	-0.0133813	0.61437	0.250075	0.227267
101.071	0.00384812	0.223003	-0.0194957	0.532368	0.237985	0.0399643
101.079	0.0123472	-0.435606	0.0362748	0.760785	0.720525	0.529777
101.079	0.0256165	0.757702	-0.033663	0.463132	0.469296	0.494711
101.079	0.0154951	-0.134176	-0.000424841	0.635719	0.890765	0.992637
101.107	0.028991	0.238622	-0.0230237	0.0405376	0.540658	0.221701
101.115	0.0177355	-0.173759	0.0125422	0.580511	0.855941	0.781232
101.115	0.0335741	-1.71338	0.0752719	0.47274	0.231236	0.26268
101.509	-0.0162128	-0.0788357	0.00596412	0.167049	0.815585	0.708701
101.509	-0.0549686	-0.493076	0.0375378	0.209175	0.698476	0.533682
101.528	0.0522062	-0.187594	0.0192449	0.547894	0.942178	0.87463
101.984	-0.00762397	0.560639	-0.0154891	0.693143	0.341298	0.572167
102.022	0.00633404	0.43819	-0.0306326	0.895708	0.762804	0.655228
102.034	-0.0416658	-0.368738	0.0299928	0.219189	0.70881	0.521774
102.046	-0.0110525	0.037092	0.00830398	0.428008	0.928395	0.670701
102.055	-0.00950889	-0.489082	0.0277605	0.229565	0.050759	0.0226629
102.074	0.00874611	0.460524	-0.0296277	0.233785	0.0480814	0.0109986
102.091	-0.0283597	-0.0483268	0.0131578	0.166721	0.934737	0.637813
102.091	-0.0325427	0.0495521	0.0203742	0.00832615	0.875511	0.188034
102.104	0.0133479	0.505938	-0.0137724	0.47603	0.370917	0.601226
102.509	0.00794857	0.0233986	0.00543452	0.803478	0.980493	0.904142
102.509	-0.0212239	-0.149934	-0.00351706	0.38408	0.835103	0.917443
102.532	-0.00789946	0.482325	-0.0103964	0.745709	0.512195	0.762734
102.97	0.00243783	-1.87697	0.0392113	0.979728	0.5181	0.772976
102.989	-0.00500011	0.953735	-0.0233563	0.817464	0.159437	0.450906
103.039	-0.0128879	-0.690214	0.0417728	0.43356	0.173656	0.0880067
103.039	-0.0275506	0.156885	0.0120326	0.0695622	0.711883	0.549822
103.05	-0.041685	-0.706173	0.0365677	0.0432191	0.226053	0.186302
103.054	-0.00706087	-0.739692	0.0318082	0.452428	0.0188893	0.0292884
103.058	-0.00537805	-0.288778	0.0247618	0.56679	0.312552	0.0792739
103.548	-0.0515139	0.133418	-0.00463256	0.1273	0.889873	0.918751
103.956	-0.00392422	-0.39946	0.022222	0.798409	0.392979	0.316319
104.03	0.0329818	1.51137	-0.0584878	0.222141	0.0727528	0.132356
104.053	-0.0160136	-0.527609	0.0223933	0.0265292	0.0167714	0.027943
104.058	0.00143645	-0.544211	0.0295369	0.924357	0.244259	0.183982
104.071	-0.013007	0.0469183	-0.00822157	0.173079	0.864633	0.529537
104.107	0.00994642	-0.0365441	-0.00477748	0.18882	0.867359	0.644565
104.507	-0.00541954	-0.206606	0.000134532	0.879666	0.847488	0.997879
105.07	0.00791042	0.237818	-0.00538381	0.734261	0.733719	0.869983
105.07	-0.0591813	-0.549326	0.033504	0.0936749	0.583595	0.480093
105.074	-0.0257036	0.0554015	-0.0107665	0.212111	0.926121	0.703102
105.104	0.0125051	0.453743	-0.0174868	0.393846	0.305804	0.399007
105.11	-0.0291479	-1.17108	0.0534627	0.32404	0.193571	0.207027
105.492	-0.0256755	0.396292	0.00413406	0.349162	0.625269	0.913513
105.492	-0.00478828	0.220636	-0.0120224	0.739304	0.610415	0.556656
105.954	-0.0085304	-0.222599	0.0122333	0.500049	0.556524	0.494164
105.954	0.00935053	-0.212175	0.0140954	0.490653	0.600541	0.463132
106.05	0.0057135	-0.276296	0.00147216	0.438238	0.22051	0.886274
106.065	0.0126449	0.387471	-0.0139887	0.278254	0.268597	0.391781
106.068	0.0248326	0.758514	-0.0239554	0.251241	0.243203	0.426938
106.107	0.0134077	0.421441	-0.0145635	0.365516	0.343878	0.483917
106.111	0.0142146	0.233413	-0.00741871	0.0340867	0.215176	0.394943
106.114	0.0106912	-0.376274	0.0169319	0.549759	0.484124	0.503804
106.951	-0.0470569	-0.235394	0.014513	0.145932	0.799818	0.740395
106.999	-0.00215227	-1.04341	0.0238488	0.892877	0.0462058	0.302336
107.047	0.00508559	-0.438805	0.0114815	0.561375	0.111454	0.359095
107.049	-0.000557039	0.852257	-0.0405056	0.977092	0.160682	0.157549
107.049	0.0134948	0.0426382	-0.00394871	0.0401945	0.812684	0.642696
107.053	0.00639923	-0.319508	0.00401536	0.406183	0.177463	0.709169
107.06	-0.0235938	-0.582796	0.0247172	0.0147261	0.0371492	0.0566926
107.065	0.122062	-1.44502	0.0624218	0.000203381	0.0603742	0.0817872
107.065	0.00796927	0.273394	-0.00583395	0.571816	0.518813	0.768649
107.086	-0.00103771	0.90165	-0.0400866	0.956558	0.133161	0.154577
107.086	0.0409057	0.913001	-0.043114	0.0585245	0.145841	0.145203
107.108	0.0170188	0.435431	-0.0136503	0.324678	0.398293	0.571035
107.111	0.0095745	0.412696	-0.0120284	0.604233	0.459164	0.644796
108.044	-0.0095462	-0.839479	0.0331241	0.650517	0.198234	0.276533
108.044	0.00506899	0.686664	-0.0261996	0.740908	0.152424	0.23983
108.054	0.0149694	-0.116517	-0.00552228	0.0521417	0.586299	0.584306
108.06	0.0205121	0.631087	-0.0211601	0.242749	0.231602	0.387749
108.081	-0.00385494	-0.26489	0.0096296	0.905329	0.785576	0.833715
108.081	-0.0899348	-1.01919	0.0565497	0.11563	0.533759	0.465318
108.518	-0.0053609	0.306463	-0.0182665	0.773965	0.58594	0.492613
108.571	0.00232625	-0.881467	0.0229751	0.923916	0.24159	0.508727
109.022	0.0361327	1.67097	-0.0708479	0.100493	0.0178335	0.0296519
109.028	0.0676109	-0.553292	0.0389137	0.248614	0.746517	0.630565
109.028	-0.00460587	0.196851	-0.0332606	0.863525	0.806674	0.387496
109.029	0.0256698	0.335167	-0.00950768	0.275248	0.62779	0.769753
109.063	-0.012216	0.0104198	-0.0028941	0.164058	0.967078	0.808098
109.064	0.0113443	0.414497	-0.013376	0.382109	0.290814	0.463972
109.076	0.0245654	0.332514	-0.0318134	0.490237	0.753636	0.526843
109.076	-0.00136816	0.784467	-0.0576115	0.900466	0.03107	0.00251286
109.101	-0.0170539	0.674391	-0.0380728	0.649322	0.550222	0.475769
109.101	0.0284151	0.962549	-0.024198	0.119239	0.0825235	0.332314
109.522	-0.00122839	0.0147217	-0.0102182	0.941885	0.976764	0.669262
109.996	-0.00159124	0.416697	-0.0266011	0.956357	0.634499	0.521381
110.009	0.00919452	0.483683	-0.023519	0.524891	0.273194	0.259134
110.02	-0.0151534	1.28139	-0.0531239	0.763835	0.403278	0.46081
110.027	-0.00659083	-0.184949	0.0260988	0.594386	0.618158	0.151523
110.035	0.0127067	-0.74619	0.00772823	0.591759	0.302002	0.816688
110.06	-0.0243207	0.798772	-0.0238891	0.464669	0.424473	0.609442
110.071	-0.02476	-0.463651	0.0192448	0.013297	0.0952459	0.13681
110.522	-0.0179644	-0.396142	0.0308097	0.687425	0.76706	0.626155
111.01	0.0157145	0.745134	-0.0358542	0.181934	0.0448309	0.0412279
111.012	-0.00143861	0.0648758	-0.00688536	0.852665	0.780311	0.532805
111.02	-0.00572448	0.163248	-0.00298051	0.73614	0.74867	0.90106
111.02	-0.00667412	-0.152249	0.00181936	0.771871	0.825381	0.955355
111.039	0.00833568	0.40894	-0.0177549	0.706229	0.539697	0.57172
111.039	-0.0234088	-0.677398	0.0423421	0.47158	0.487086	0.36049
111.044	-0.00840439	-0.131634	0.00655957	0.682724	0.830578	0.821084
111.044	0.079657	2.5339	-0.103394	0.0303558	0.0231259	0.0437944
111.055	-0.041001	-0.63549	0.0327481	0.0987269	0.37334	0.332036
111.055	-0.0136342	-0.172894	0.00997548	0.307291	0.660239	0.591324
111.055	-0.0198559	-0.362929	0.0152356	0.0735219	0.255286	0.308314
111.059	0.01711	0.506697	-0.0148696	0.264671	0.270549	0.485874
111.063	-0.0427308	-1.02271	0.0521523	0.136966	0.227635	0.194119
111.068	-0.0254832	-0.584501	0.0269485	0.0157008	0.0526733	0.057293
111.075	-0.0231081	-0.537236	0.0237615	0.0251321	0.0708917	0.0876654
111.08	0.00383039	0.20956	-0.0034294	0.750639	0.564171	0.840344
111.081	0.0137567	-0.289586	0.00969465	0.690919	0.779879	0.842543
111.117	-0.0290067	0.811662	0.0408256	0.13992	0.166117	0.141656
111.117	0.0141973	0.816345	-0.0291429	0.57681	0.293135	0.421323
111.519	-0.00822635	-0.0449638	0.00100331	0.431809	0.884643	0.945228
111.519	-0.0354471	-0.355494	0.0245114	0.107507	0.571662	0.411673
111.522	-0.0203673	-0.145859	0.00880377	0.105381	0.68328	0.602227
111.522	-0.0747437	-1.59093	0.0850597	0.0346693	0.11688	0.0794385
111.537	0.0314768	1.56278	-0.0739263	0.294064	0.0944386	0.0934245
111.968	-0.0172952	0.348016	4.42831e-05	0.612512	0.733288	0.999264
111.968	0.00275964	-0.0150081	0.0155123	0.923761	0.986156	0.704488
111.984	-0.0230707	-0.160448	0.0266526	0.524264	0.881672	0.601886
111.984	-0.0168329	0.333224	-0.0104706	0.688158	0.790732	0.859486
111.984	0.0684404	0.898456	-0.0399026	0.023028	0.276628	0.304032
112.006	0.0180636	0.591383	-0.0295147	0.1624	0.13023	0.11112
112.018	-0.0288703	-0.253612	0.014781	0.0884221	0.597086	0.51474
112.039	-0.0278869	0.7313	-0.036291	0.582562	0.630378	0.612655
112.039	-0.0390858	-0.65524	0.0340154	0.182831	0.444833	0.401353
112.039	0.0118934	0.115877	-0.0105577	0.193832	0.662825	0.404541
112.051	-0.0132048	-0.771703	0.0101132	0.294821	0.0541709	0.564035
112.051	0.0291473	-0.435403	0.00954241	0.444037	0.700423	0.857684
112.051	-0.0192396	-0.497191	-0.0269567	0.728225	0.764538	0.730634
112.062	-0.0141336	0.552023	-0.0271299	0.640279	0.544228	0.527514
112.062	-0.00468933	0.152286	-0.00599829	0.773716	0.755692	0.794756
112.076	-0.0194292	-0.503717	0.0150036	0.585498	0.636879	0.764835
112.076	0.0039982	-0.130382	0.0102024	0.753251	0.732671	0.572401
112.087	-0.00450276	0.0125332	0.000387157	0.685119	0.969884	0.980262
112.112	-0.0702534	-1.6706	0.0830175	0.0170028	0.0486036	0.0392292
112.112	0.0404212	1.38197	-0.0477433	0.187727	0.137363	0.265984
112.112	0.0367147	0.535038	-0.0215019	0.0821667	0.374979	0.447379
112.52	-0.0107213	-0.133987	0.0122249	0.833704	0.93025	0.865532
112.896	-0.0017002	0.0824846	-0.00140105	0.723443	0.568824	0.836354
112.967	0.00488058	0.198313	-0.00861681	0.460407	0.321998	0.359834
112.967	0.00285349	0.381162	-0.00863927	0.871976	0.477618	0.730616
112.978	-0.0223519	-0.348818	0.0145717	0.307343	0.589359	0.631964
113.017	-0.0293556	0.0518692	-0.0146104	0.445037	0.963668	0.785809
113.023	0.00826401	0.357515	-0.0167609	0.806514	0.724309	0.725753
113.024	-0.012345	0.268162	-0.00874813	0.295192	0.443428	0.59343
113.035	0.0378899	0.903932	-0.0485856	0.0920523	0.171067	0.122787
113.035	0.0162892	-0.0686694	-0.0169157	0.669828	0.952039	0.75378
113.035	0.0346731	0.522678	-0.0317744	0.0422283	0.275724	0.166565
113.06	-0.0283733	1.03085	-0.0156496	0.250864	0.169657	0.646393
113.06	0.0204232	0.377984	-0.02373	0.50654	0.680197	0.584096
113.071	-0.00917632	1.97182	-0.102323	0.808984	0.102084	0.0751136
113.071	-0.0176319	-0.0300667	0.0021757	0.168274	0.93495	0.900315
113.09	-0.0155605	0.00935818	0.00159931	0.240146	0.980641	0.929911
113.107	-0.00511945	0.255653	-0.00393928	0.888403	0.815445	0.939122
113.107	-0.0245388	-0.171144	0.0159103	0.223193	0.770327	0.566831
113.132	-0.00359761	0.883495	-0.0370526	0.88562	0.252238	0.305626
113.964	-0.0207609	-1.04116	0.0604335	0.59068	0.37381	0.277555
113.964	0.00981278	1.31966	-0.0478902	0.87641	0.489957	0.593561
113.964	0.146441	4.34364	-0.197818	5.3221e-05	5.91145e-05	8.1072e-05
113.982	0.0116787	0.639789	-0.0286616	0.686824	0.46519	0.487176
114.038	0.0729958	2.77531	-0.157506	0.456253	0.348467	0.262913
114.039	0.0377249	-1.32214	0.040105	0.373161	0.301077	0.500057
114.066	-0.0116392	0.225939	-0.00197207	0.715138	0.813007	0.965025
114.066	0.033172	-1.1174	0.0497835	0.59868	0.555168	0.576781
114.073	0.0109074	0.802442	-0.049571	0.622275	0.238692	0.130142
114.091	0.00406501	0.408963	-0.0144069	0.81472	0.4374	0.55945
114.091	-0.0140147	-0.265457	0.000503086	0.431731	0.616803	0.983863
114.103	-0.00892952	-0.525454	0.023555	0.26336	0.0400662	0.0491056
114.128	0.0567044	0.54498	-0.0291442	0.00210339	0.235136	0.181629
114.497	-0.0275597	0.0651433	0.0108651	0.118531	0.89681	0.647696
114.893	-0.00583696	0.0137824	0.00304032	0.237385	0.923641	0.655105
114.964	0.015891	0.800953	-0.0240194	0.50307	0.268623	0.474751
114.967	-0.0131812	0.274288	-0.00192753	0.623453	0.732753	0.959302
114.972	0.00765618	1.24569	-0.0346651	0.845878	0.302545	0.536762
115.012	-0.0250223	0.243695	-0.0144164	0.363598	0.764415	0.707163
115.029	0.0193858	1.01258	-0.0359603	0.457472	0.206095	0.333788
115.039	-0.0108396	-0.15141	-0.000211754	0.551442	0.780259	0.993385
115.039	-0.0693682	-0.0432048	0.00349251	0.00889103	0.949456	0.913454
115.05	-0.0237587	-1.47752	0.0746055	0.242625	0.0255751	0.0183037
115.05	-0.00350098	-0.0743402	0.010861	0.926284	0.947782	0.839281
115.05	-0.0333295	-0.45342	0.0294792	0.15618	0.505708	0.362702
115.054	0.016865	0.0565531	0.000382718	0.10286	0.84685	0.977863
115.07	-0.0148263	-0.229296	0.00569023	0.621441	0.798298	0.892876
115.076	0.0163958	0.844769	-0.0392893	0.494049	0.249049	0.255097
115.076	0.0144613	0.662334	-0.0405796	0.713001	0.575886	0.469231
115.087	0.0249007	0.299016	-0.0182891	0.103041	0.493465	0.377473
115.095	-0.0304448	-0.358698	0.0211888	0.18841	0.593931	0.505548
115.095	0.00206912	0.2943	-0.0103843	0.855696	0.395641	0.522093
115.495	-0.0211915	0.372695	-0.0239991	0.47749	0.67492	0.567968
115.579	0.0283956	-0.757849	0.0408705	0.00678522	0.0132459	0.00609452
115.964	-0.00276427	0.286412	-0.0101542	0.861323	0.549127	0.651232
115.964	0.0150815	0.504826	-0.019566	0.485303	0.437382	0.521399
116.002	-0.00606398	0.811379	-0.0429571	0.852833	0.414428	0.361116
116.002	-0.0287407	-0.0352926	0.0001104	0.534425	0.979542	0.998642
116.002	0.00509034	0.501763	-0.024049	0.42258	0.0183293	0.0168436
116.012	-0.00266794	0.164052	-0.00937091	0.751791	0.519661	0.437159
116.015	-0.00807793	0.28705	-0.0166108	0.602104	0.537807	0.451294
116.034	-0.00964078	-0.364167	0.0167985	0.275773	0.17606	0.184821
116.034	-0.0314951	-0.999276	0.0569484	0.189011	0.166545	0.100302
116.055	-0.00044494	-0.138641	0.00109942	0.97548	0.750071	0.957174
116.071	-0.00207194	0.0472833	-0.00750804	0.751303	0.809323	0.422238
116.891	-0.00110848	0.062545	-0.000127703	0.794569	0.625598	0.983052
116.962	-0.0091482	-0.063141	0.000910005	0.216611	0.769263	0.928419
116.962	-0.0171203	-0.472318	0.0246383	0.158098	0.191465	0.151487
116.972	-0.0101281	0.272471	-0.0126914	0.518076	0.561514	0.566118
117.009	-0.00879724	0.183634	-0.0097445	0.156125	0.313147	0.258891
117.057	-0.00501918	-1.32831	0.0406618	0.469422	2.57459e-05	0.00107009
117.068	-0.000768839	-0.00353924	-0.00237682	0.859867	0.978374	0.700278
117.068	0.0268313	0.595467	-0.0295392	0.258274	0.39721	0.373752
117.074	-0.000800934	0.0189277	-0.00470682	0.872706	0.899542	0.509306
117.077	-0.0184295	-0.598132	0.0249858	0.18734	0.156239	0.204922
117.102	0.0493584	0.215604	-0.0198843	0.154991	0.828823	0.67317
117.96	-0.0128237	0.16715	-0.00877847	0.206719	0.572685	0.530376
117.96	-0.0224473	-1.11127	0.0515032	0.460578	0.232317	0.239814
117.97	-0.0135885	-0.562455	0.0290209	0.58727	0.456451	0.416096
117.97	-0.00338221	0.34058	-0.0125468	0.800942	0.403857	0.511739
117.998	-0.039783	0.142785	-0.0112063	0.163153	0.86189	0.772348
118.035	-0.0400386	-0.283303	0.00560546	0.299496	0.802465	0.916285
118.05	0.0419787	0.352282	-0.0204191	0.126576	0.65427	0.582702
118.054	0.00812382	0.384441	-0.00472873	0.639821	0.463512	0.846675
118.061	-0.0205737	-1.19425	0.0675799	0.386086	0.107338	0.0586549
118.065	0.00190301	-0.426621	0.0139827	0.675812	0.00759342	0.0458747
118.069	-0.106955	-1.42373	0.081409	0.0676671	0.390396	0.300998
118.069	-0.00363419	0.423279	-0.0180122	0.641415	0.0883498	0.119907
118.075	-0.00123491	-0.0180436	-0.00170254	0.742323	0.872555	0.748549
118.077	-0.00161789	-0.00960557	-0.00102663	0.672061	0.932986	0.848895
118.086	0.0289309	0.00401677	-0.0023146	0.116427	0.993881	0.925323
118.123	0.0260697	0.414516	-0.0306211	0.0486151	0.267397	0.0933539
118.123	-0.0458312	-1.12662	0.0471802	0.0223677	0.0529101	0.0806763
118.889	-0.00553155	-0.236545	0.0124676	0.486815	0.326623	0.275141
118.967	-0.00162246	0.359085	-0.0147652	0.908479	0.403389	0.464511
118.967	-0.0365377	0.0413508	0.00504394	0.17651	0.957685	0.890836
118.984	-0.0315571	0.303117	-0.0114465	0.298215	0.733747	0.785067
119.001	-0.0344911	0.823933	-0.0452062	0.293354	0.398718	0.328548
119.014	-0.0182635	-0.25974	0.0160329	0.050274	0.322675	0.201744
119.014	-0.0464172	-0.319081	0.0179961	0.00750877	0.476302	0.396304
119.035	-0.0429889	-2.39731	0.0898117	0.215622	0.0317331	0.0774244
119.035	-0.0212927	0.248542	-0.0495984	0.728116	0.89217	0.568633
119.035	0.0183806	0.225881	-0.0206133	0.519209	0.790228	0.60807
119.049	0.00649235	0.282483	-0.00839878	0.557463	0.398665	0.591098
119.062	0.0175183	0.275026	-0.00181678	0.484948	0.712679	0.958726
119.069	-0.00128514	-0.532831	0.0195775	0.750568	0.000732376	0.00435049
119.073	-0.00625003	-0.676528	0.0279706	0.728362	0.223784	0.282556
119.086	0.0212474	0.826293	-0.0348985	0.282258	0.170134	0.21553
119.086	-0.0107836	-0.730662	0.0363765	0.818217	0.605362	0.585519
119.09	0.0285927	0.0143953	-0.00173501	0.167347	0.980727	0.950754
119.126	0.024017	0.229266	-0.0317706	0.432524	0.800458	0.462114
119.126	0.00805583	0.416139	-0.0238884	0.782997	0.636408	0.565742
119.514	-0.00697673	0.478733	-0.0204402	0.732302	0.438776	0.482131
120.033	-0.00207108	0.243978	-0.0114403	0.757522	0.238544	0.240897
120.044	-0.0111476	-0.548552	0.0220348	0.708322	0.541492	0.602086
120.044	0.00110861	-2.27013	0.0443722	0.978304	0.0823828	0.447175
120.053	0.0105704	0.392597	-0.0117076	0.336854	0.239189	0.448517
120.056	0.0408439	1.02866	-0.0601765	0.390674	0.469083	0.371807
120.061	0.00518615	-0.785302	0.0272609	0.664024	0.0441832	0.123789
120.066	0.00804453	0.519549	-0.00886664	0.690807	0.39755	0.756244
120.066	0.0218673	-0.120714	0.0115483	0.0114297	0.593183	0.287176
120.081	-0.0114729	-0.830284	0.0347806	0.189197	0.00569702	0.0114041
120.09	0.0366552	0.150038	-0.00594967	0.155974	0.839834	0.864967
120.981	0.0589043	3.19039	-0.147171	0.0902347	0.00603756	0.00689059
121.028	-0.00545042	-0.0983722	0.0106842	0.829914	0.897107	0.766101
121.032	-0.00621855	-0.948748	0.045798	0.855325	0.362112	0.351113
121.04	-0.0494111	-1.55741	0.0578117	0.0931426	0.0794414	0.157165
121.04	-0.0180786	-0.67156	0.0292583	0.131739	0.0683162	0.0889237
121.063	0.0333036	0.0365049	0.00652257	0.0146173	0.918779	0.699976
121.065	0.0675798	1.33707	-0.0653719	0.0251694	0.117612	0.105876
121.065	-0.0466248	-0.557994	0.0344362	0.0772143	0.455612	0.332713
121.069	0.023772	-0.125236	0.0133058	0.012435	0.615361	0.267621
121.072	-0.00844789	-1.34128	0.0572015	0.86862	0.388717	0.434204
121.078	-0.0327674	0.143234	0.0114283	0.587309	0.936575	0.892888
121.084	-0.0116516	-0.909105	0.0392053	0.192216	0.00368777	0.00648726
121.101	-0.00715664	-0.0976019	0.0247572	0.686824	0.854178	0.33221
121.101	-0.0159536	0.382614	-0.010035	0.612095	0.684605	0.820777
121.521	0.00262869	1.02681	-0.0649668	0.912473	0.169513	0.0733955
121.521	0.0577682	1.17054	-0.0459657	0.079856	0.220575	0.302858
121.958	-0.0134896	-0.441474	0.0133099	0.518109	0.481544	0.65057
121.966	0.00364147	-0.346933	0.0185593	0.802882	0.433441	0.375825
122.023	0.0618534	1.83091	-0.0684174	0.199071	0.204708	0.308656
122.027	0.056382	1.16231	-0.0459516	0.0583213	0.176039	0.251106
122.027	-0.00127819	-0.0470912	0.00378946	0.954199	0.943771	0.904186
122.06	-0.00534637	0.0653022	-0.00607513	0.80004	0.917767	0.83865
122.06	0.0113249	1.00487	-0.0411092	0.729899	0.316471	0.382172
122.07	0.018183	-0.125438	0.0151437	0.180674	0.749412	0.418917
122.071	0.00207067	0.208746	-0.0168396	0.937146	0.7913	0.651604
122.081	-0.0839517	1.05283	-0.046364	0.210218	0.590145	0.614565
122.096	-0.0539103	-0.40054	0.0211537	0.120137	0.685907	0.650784
122.097	-0.134571	-1.61676	0.0812006	0.121218	0.516833	0.490315
122.537	-0.00860956	-0.730007	0.0358047	0.551895	0.109241	0.0970375
122.547	0.00148254	0.0503081	0.0110973	0.951369	0.945003	0.74737
122.925	-0.0225833	-0.770253	0.0254206	0.180707	0.132101	0.280057
123.03	-0.011396	-0.654031	0.0281296	0.44051	0.152888	0.18906
123.031	0.0638529	1.86349	-0.0706569	0.188593	0.20004	0.296804
123.04	0.0136529	0.418395	-0.0211517	0.397077	0.387317	0.355008
123.044	0.0112079	0.417386	-0.0146826	0.229939	0.142369	0.264072
123.055	-0.0159045	-3.60341	0.163476	0.809853	0.087909	0.0990664
123.055	-0.0153401	-0.632952	0.0290477	0.0221489	0.00357058	0.00425652
123.066	0.00227079	-1.0461	0.0209405	0.877109	0.0319796	0.323294
123.117	0.0165723	0.779047	-0.00704115	0.337076	0.143123	0.769003
123.117	-0.000823973	0.141088	-0.00590969	0.962262	0.78743	0.810582
123.594	0.01293	-0.23075	0.0117098	0.26846	0.503152	0.47173
123.928	-0.0261123	-0.916583	0.0541212	0.526074	0.459606	0.357448
123.964	-0.00686404	-0.314499	0.0137344	0.686144	0.539011	0.568852
124.024	0.0087554	-0.235377	0.0194156	0.584367	0.623558	0.395377
124.039	-0.0344377	-0.683861	0.00821257	0.626819	0.746879	0.934332
124.041	-0.0147874	-0.0820391	0.000243062	0.0552598	0.701523	0.980722
124.044	-0.00632345	1.17162	-0.0649022	0.836875	0.218174	0.152655
124.047	0.0105135	0.434175	-0.0133578	0.438463	0.291565	0.485308
124.052	-0.0109224	-0.382825	0.0210595	0.217343	0.154117	0.101217
124.052	-0.00913454	-0.359647	0.0200744	0.784044	0.719409	0.670911
124.059	0.0333686	0.109912	0.00434629	0.310851	0.909437	0.923977
124.076	0.00590684	-0.871415	0.0497369	0.814279	0.26053	0.178302
124.076	0.0443961	1.16212	-0.0586786	0.0920791	0.136173	0.112795
124.087	-0.00400766	0.145205	-0.00754767	0.960656	0.952493	0.947625
124.53	-0.0160868	-0.678434	0.0306097	0.321506	0.171696	0.189398
124.923	0.00215711	-0.276499	0.00859363	0.829416	0.365335	0.546651
125	0.00304188	-0.140761	-0.0041825	0.557722	0.370629	0.568547
125.023	0.00579424	0.2088	-0.0124781	0.802202	0.763631	0.703368
125.038	0.00813709	0.360934	-0.0183345	0.287093	0.125451	0.101262
125.06	-0.0101549	-0.192041	0.0147594	0.613409	0.749325	0.603715
125.06	-0.00393082	-0.146336	0.00974595	0.799663	0.752996	0.657291
125.071	0.0146689	-0.0647377	0.00066465	0.360311	0.891047	0.976191
125.071	-0.00555663	0.292384	-0.0210998	0.833145	0.712294	0.573882
125.071	-0.0207126	0.446895	-0.0343545	0.479877	0.609528	0.409184
125.084	0.00352287	-1.50679	0.0771652	0.941249	0.304384	0.266404
125.096	-0.00377504	-0.0413868	0.0134409	0.834858	0.939222	0.601482
125.096	-0.000378839	0.151693	-0.0104734	0.990925	0.879394	0.824226
125.107	-0.00964464	-0.0536837	0.00825695	0.792367	0.96099	0.87327
125.107	0.0179637	0.10071	-0.00193966	0.507212	0.900463	0.959233
125.107	0.000902254	-0.131727	0.0116087	0.959407	0.804608	0.644818
125.547	-0.0118496	-0.354409	0.0213212	0.595333	0.596439	0.500789
125.964	-0.0115853	0.0657092	0.00135081	0.283639	0.83551	0.927796
125.986	-0.0783754	-1.36013	0.0657818	0.129405	0.3648	0.352917
126.022	0.0132052	0.863769	-0.0269856	0.260797	0.0244003	0.113851
126.041	-0.00505056	-0.0715848	0.000420104	0.520094	0.759608	0.969552
126.055	0.0520429	1.35777	-0.0388116	0.221149	0.283655	0.509053
126.066	0.0521469	0.160505	-0.00777033	0.311607	0.915485	0.913216
126.091	-0.0168057	-0.967179	0.0365218	0.589492	0.308477	0.410938
126.091	-0.0241176	-0.812691	0.0414384	0.339294	0.285524	0.249916
126.103	0.0281085	0.121373	-0.037125	0.599546	0.939407	0.623615
126.955	0.0180728	1.18573	-0.0445442	0.544024	0.197104	0.29784
126.972	-0.00955965	0.037344	0.00141887	0.433034	0.917619	0.933555
126.99	-0.000637011	0.269254	-0.0172635	0.967138	0.564395	0.435862
127.003	-0.032939	-0.878459	0.0449519	0.385627	0.439025	0.401964
127.003	-0.0153793	0.276601	-0.0163929	0.501558	0.685176	0.611001
127.029	0.0181357	2.06344	-0.0441026	0.539616	0.0338466	0.298927
127.033	-0.0268217	-1.30713	0.0616911	0.0697913	0.0071696	0.00711931
127.05	0.00647415	0.925438	-0.0422216	0.681703	0.068345	0.0764922
127.058	-0.0203666	-1.01235	0.0514021	0.340073	0.125655	0.101581
127.068	-0.0136067	-0.295621	0.00787301	0.32727	0.473754	0.683438
127.073	0.0219188	-0.0701884	-0.00321578	0.446505	0.934432	0.936269
127.075	0.0288381	1.02731	-0.0476509	0.0221298	0.00887972	0.00974481
127.075	-0.0597228	-0.815924	0.0442488	0.0589607	0.36081	0.295847
127.075	0.000759295	0.211005	-0.000781556	0.979523	0.812293	0.985095
127.112	0.0113659	0.5022	-0.0250648	0.641554	0.495264	0.470808
127.112	0.00184354	0.566505	-0.0214633	0.878216	0.134832	0.221813
127.503	-0.0249168	0.458297	-0.0255391	0.333217	0.548008	0.478945
127.954	0.000962883	-0.0938504	0.00241417	0.895485	0.670618	0.815984
127.954	0.00363317	-0.369392	0.0225071	0.876885	0.601518	0.501353
127.967	0.0382345	2.08488	-0.0840386	0.357249	0.107376	0.162545
127.991	0.0303835	1.10403	-0.0464551	0.303111	0.216956	0.267341
127.991	-0.0333847	1.37026	-0.0859512	0.676252	0.56904	0.451002
128.002	-0.00468185	0.686075	-0.0420765	0.792757	0.213969	0.113489
128.019	0.0391467	1.74888	-0.0819468	0.207956	0.070863	0.0723568
128.042	0.0509215	0.754601	-0.0366613	0.0267132	0.236275	0.223068
128.05	-0.0103043	-0.96929	0.0363865	0.61181	0.128247	0.217674
128.05	-0.03019	-0.913951	0.0357072	0.240417	0.236405	0.321984
128.062	-0.0139381	0.087787	-0.0019079	0.165626	0.761927	0.888748
128.076	-0.00694616	0.39004	-0.0329082	0.63126	0.374789	0.124885
128.107	0.000487827	0.789614	-0.0338733	0.968005	0.0473058	0.0673582
128.107	-0.0344541	-0.208539	0.0151179	0.423048	0.869886	0.801271
128.951	-0.0370132	0.281333	0.00865498	0.214237	0.745412	0.83197
128.951	-0.0267032	-1.34984	0.0531349	0.410988	0.176744	0.253841
129.018	-0.0159895	-0.323033	0.0176461	0.569762	0.700806	0.656489
129.02	-0.0494236	-3.32294	0.128976	0.464864	0.116458	0.188887
129.02	0.00790364	0.819937	-0.0341154	0.758456	0.297982	0.355874
129.023	0.00144115	0.415009	-0.0213964	0.896405	0.225901	0.187955
129.043	-0.0327238	-0.929742	0.0413652	0.114995	0.133497	0.154666
129.043	-0.0305407	-0.0674487	-0.0129255	0.41994	0.951988	0.806865
129.055	-0.00994232	-0.0356655	-0.000124943	0.637954	0.954917	0.996648
129.055	0.0309614	0.864604	-0.0422995	0.376237	0.4091	0.392134
129.066	0.0702063	1.11449	-0.0529751	0.00333195	0.0774559	0.0753189
129.07	-0.0299385	0.319994	-0.00602384	0.32515	0.721081	0.88637
129.074	0.00850731	0.224133	-0.00290312	0.762399	0.790527	0.941736
129.102	0.0273107	-0.197928	-0.00114956	0.0284161	0.558637	0.942136
129.114	-0.0147532	-0.624743	0.0276659	0.239854	0.106397	0.126965
129.139	0.0154722	0.351861	0.00319543	0.511221	0.617108	0.922872
129.524	0.0345783	0.696374	-0.0530704	0.271755	0.454285	0.235049
129.582	0.0198017	0.413138	-0.0196736	0.54657	0.673762	0.670663
130.017	0.0228232	1.19528	-0.0580758	0.16183	0.0231205	0.0199494
130.05	0.00309267	0.194313	-0.0174648	0.653689	0.354291	0.0910685
130.059	-0.0220124	-0.587143	0.0181433	0.413717	0.466065	0.630575
130.065	0.000883512	-0.798111	0.0348386	0.936735	0.0311206	0.0432101
130.068	0.00402512	-0.749975	0.0295555	0.820499	0.175309	0.25172
130.077	0.0105844	0.318803	-0.0151019	0.20235	0.20067	0.198627
130.077	-0.0302835	-1.35617	0.0720357	0.29477	0.127905	0.0901963
130.086	0.025532	-0.00789221	-0.00748196	0.0183044	0.978031	0.582181
130.098	0.00778065	0.125187	-0.00215889	0.532591	0.736344	0.901763
130.106	0.00474272	1.71141	-0.0815857	0.872306	0.0717196	0.0689778
130.159	-0.1018	-1.77053	0.0729722	0.00131994	0.0327675	0.056614
130.492	0.00595708	0.65833	-0.0287362	0.838016	0.456418	0.489706
130.522	-0.0140375	0.169078	-0.0116906	0.225221	0.617034	0.466003
130.526	-0.0155659	-1.69601	0.071498	0.585309	0.0643919	0.0935927
130.526	-0.0464768	-0.26762	0.0180357	0.41795	0.874766	0.821829
130.526	-0.0122572	-0.619101	0.0200857	0.596245	0.377553	0.540109
130.966	0.0140009	0.518475	-0.00305431	0.72015	0.658785	0.955809
130.966	0.00326207	0.150108	0.00862974	0.886566	0.8269	0.789811
130.977	0.0106927	-0.23624	0.00686123	0.580287	0.682938	0.800876
130.989	0.0460459	2.24758	-0.100323	0.144029	0.0257919	0.0330342
131.022	-0.0144174	0.254011	-0.0131192	0.296599	0.533666	0.49599
131.034	-0.00907869	-0.274024	0.018216	0.3898	0.387002	0.229572
131.047	0.0032777	0.118808	-0.0126081	0.512595	0.430771	0.0913336
131.053	0.00611487	0.157772	-0.0167116	0.362918	0.431826	0.0925511
131.072	0.0115119	2.76771	-0.162877	0.853492	0.156379	0.0834786
131.072	0.0430402	1.26658	-0.0638146	0.413649	0.422363	0.392071
131.083	0.0176511	0.650771	-0.0241063	0.370171	0.274836	0.386267
131.089	0.0397658	-1.59518	0.043441	0.224691	0.112644	0.342256
131.09	0.0308867	0.112895	-0.0125944	0.319565	0.901421	0.76976
131.102	0.0339158	0.941779	-0.0312089	0.085955	0.108949	0.246904
131.107	-0.0168729	0.116532	0.00728579	0.641065	0.914149	0.886325
131.118	0.0306435	0.625907	-0.0210944	0.266395	0.442814	0.580902
131.129	-0.00857423	-0.588997	0.026214	0.271285	0.0215509	0.0282752
131.534	-0.00635575	-0.602618	0.0327823	0.831452	0.504842	0.442971
131.574	0.0119555	-0.39289	0.00781951	0.708882	0.68273	0.862588
131.974	-0.0117423	-0.147949	0.0217546	0.834273	0.929924	0.784157
131.974	-0.0117807	1.32947	-0.0555656	0.791073	0.328289	0.384043
132.027	0.0257265	-0.128308	-0.0160178	0.546471	0.919531	0.789327
132.045	0.00863996	-2.18779	0.0575953	0.821763	0.0757689	0.299065
132.066	0.0195728	1.12094	-0.0529153	0.156016	0.0135903	0.0134888
132.081	0.00909506	-0.577886	0.0290919	0.0650948	0.00103179	0.00061934
132.087	0.0187669	0.633843	-0.0212598	0.337595	0.282793	0.439208
132.102	-0.0294682	-1.86145	0.0786722	0.0211677	0.000119808	0.000307672
132.987	0.0683455	1.71045	-0.107515	0.164032	0.239897	0.125086
132.987	-0.0258499	-0.941319	0.0437476	0.36075	0.271205	0.27769
133.022	-0.012853	-0.0593752	0.00494391	0.0379209	0.725746	0.537776
133.032	-0.0169528	-0.640795	0.0242968	0.0632867	0.024177	0.0602869
133.05	-0.0262507	-0.60384	0.0202516	0.570814	0.662927	0.756005
133.065	-0.00870662	0.216519	-0.00306307	0.749706	0.79129	0.936613
133.065	-0.00893138	0.315273	-0.00493619	0.77227	0.733634	0.909813
133.069	0.00119306	0.31986	-0.0173256	0.982411	0.84394	0.821096
133.097	0.0252993	0.370136	-0.0232831	0.121303	0.431975	0.299216
133.105	-0.0302219	-1.92969	0.0829774	0.0175887	7.79101e-05	0.000176525
133.536	0.00045196	0.312074	-0.0135836	0.978682	0.541793	0.572758
133.536	-0.00380662	0.324408	-0.00730057	0.700911	0.285616	0.603411
133.975	-0.00934859	0.371883	-0.00445809	0.789985	0.724283	0.928344
134.019	-0.0286692	-0.419834	-0.0171432	0.146354	0.462995	0.523764
134.035	-0.0256448	-0.484236	0.0338841	0.376259	0.573717	0.407437
134.035	-0.0266069	-0.827607	0.0315074	0.0450196	0.0387916	0.085574
134.045	-0.0102706	-0.379694	0.0168836	0.272952	0.182239	0.206473
134.06	-0.012464	-0.0684059	0.0020583	0.631652	0.929777	0.955138
134.06	0.00478421	-0.0767827	-0.00592978	0.916987	0.955525	0.927211
134.06	0.0363157	1.098	-0.0437372	0.254885	0.251385	0.328616
134.064	-0.0116967	0.0839029	-0.00542536	0.3281	0.811535	0.743877
134.068	-0.0166057	0.144664	-0.0138381	0.299586	0.758293	0.534915
134.071	-0.0297652	-0.705742	0.0370219	0.102474	0.187644	0.14595
134.071	-0.00373162	0.537188	-0.0176592	0.886131	0.496122	0.633327
134.081	0.0276618	0.727816	-0.0329182	0.00663316	0.0140144	0.0173953
134.101	0.0311319	0.419811	-0.0244699	0.117484	0.463011	0.367042
134.106	-0.0306321	-2.34061	0.101059	0.0328943	5.0289e-05	0.000112
134.109	-0.0379666	-2.60068	0.112776	0.00982169	1.44133e-05	3.22613e-05
134.118	0.00913406	0.24124	-0.0062394	0.542644	0.591308	0.767323
134.118	-0.00777492	-0.0326846	-0.000615	0.555446	0.933666	0.973494
134.552	0.00823464	0.220472	-0.00538898	0.824248	0.842854	0.918077
135.028	-0.0209586	-0.856816	0.0346288	0.105062	0.0341964	0.0630699
135.03	-0.00989801	-0.3724	-0.0137633	0.805166	0.757231	0.808359
135.03	-0.019106	-1.21657	0.0455683	0.45387	0.126317	0.216216
135.044	-0.00418591	-0.829281	0.0261117	0.831631	0.176848	0.356742
135.044	-0.018195	-0.387344	0.0201557	0.636336	0.736623	0.710595
135.048	-0.0571017	-1.79966	0.0943065	0.145979	0.128346	0.0944787
135.055	-0.0111801	-0.309282	0.0156201	0.547059	0.578265	0.551836
135.067	0.021639	0.743822	-0.0245006	0.294704	0.233199	0.397571
135.075	0.023596	1.35206	-0.0698008	0.509037	0.218024	0.180023
135.08	0.0347506	1.247	-0.0548765	0.156777	0.0959064	0.117454
135.081	0.0247979	1.24757	-0.0508628	0.293111	0.0900213	0.136768
135.084	-0.012976	0.726347	-0.0374001	0.384003	0.117608	0.0903839
135.092	0.0135757	-0.135283	0.00437682	0.424089	0.788085	0.853518
135.101	-0.00223971	0.135133	-0.0124404	0.925781	0.851471	0.715193
135.117	0.00826848	0.213997	-0.0177729	0.686705	0.727641	0.541697
135.117	0.0038675	0.209405	0.0141563	0.792639	0.636297	0.499835
136.008	0.0115701	1.15159	-0.0579777	0.650769	0.149434	0.125886
136.022	-0.0738432	-1.63749	0.0765127	0.0149835	0.057858	0.0597829
136.022	0.0030882	0.0172204	-0.00965582	0.882573	0.978087	0.744444
136.038	-0.00323207	-0.263848	0.00124645	0.86601	0.64742	0.96328
136.05	-0.0201895	-0.614499	0.0395118	0.411955	0.40538	0.262288
136.062	-0.0323716	-0.979562	0.0156969	0.681612	0.679026	0.887775
136.062	-0.0235698	-0.0157552	-0.0286377	0.609041	0.990856	0.659902
136.076	-0.00146895	-0.618722	0.0080372	0.908427	0.124988	0.657585
136.076	0.00030634	-0.155607	0.0107951	0.981355	0.69331	0.563176
136.087	-0.0266578	1.68811	0.0284622	0.180541	0.0110409	0.304186
136.112	-0.0736566	-0.747447	0.0473998	0.252099	0.69118	0.594069
136.508	-0.00595798	0.154522	-0.00876889	0.746938	0.780155	0.737056
136.931	-0.0268552	-0.849527	0.0388469	0.0835425	0.0698648	0.0775277
137.024	-0.0102893	-0.0170596	0.00247221	0.416974	0.963707	0.888798
137.025	0.0241894	0.152042	0.00186993	0.0983075	0.713826	0.923572
137.046	0.0145497	0.149581	-0.0239633	0.532805	0.829506	0.468904
137.046	0.00384558	-0.231795	-0.0186	0.915394	0.831098	0.717052
137.059	-0.0103505	-0.659175	0.016445	0.677025	0.382665	0.640146
137.06	0.0054547	-0.810844	0.0334602	0.522483	0.00677544	0.0144222
137.065	0.0220222	0.300551	-0.0227537	0.435839	0.720199	0.566802
137.065	-0.0624509	-1.92252	0.0705608	0.0730476	0.0667596	0.142498
137.072	0.0170992	0.574532	-0.0204179	0.275831	0.225159	0.354055
137.079	0.0044275	0.472007	-0.0405686	0.887691	0.617512	0.368389
137.132	-0.0275317	0.32284	0.0424385	0.0336307	0.367049	0.0226373
137.133	-0.00343565	-1.06911	0.0482066	0.8932	0.180373	0.198657
137.987	-0.00513181	0.704568	-0.0233155	0.877016	0.483244	0.620743
138.013	-0.00517983	-0.84975	0.0121602	0.782737	0.148986	0.648068
138.027	0.0700009	1.81222	-0.0782134	0.188223	0.251788	0.29193
138.043	0.0256912	-0.299856	-0.0113393	0.458852	0.770978	0.815243
138.049	0.012536	0.4243	-0.0150331	0.321923	0.266431	0.398208
138.055	0.00929493	0.703081	0.00609255	0.707033	0.350942	0.861382
138.055	0.0140439	-0.0309924	4.26307e-05	0.612665	0.970128	0.999128
138.055	0.00276351	0.251551	-0.00410337	0.862154	0.600237	0.855354
138.076	0.0178903	0.609415	-0.0202016	0.281458	0.224548	0.385576
138.091	0.0680639	0.309214	-0.0351765	0.211875	0.845061	0.638533
138.091	0.0253958	0.389105	-0.0270241	0.301801	0.591702	0.432669
138.511	-0.0291174	0.225488	-0.016064	0.171964	0.714217	0.581368
138.581	0.0223596	-1.09974	0.0515054	0.264432	0.0790248	0.0807524
138.906	0.0192235	0.24953	-0.0134856	0.251091	0.611323	0.560835
139.011	-0.0471033	-0.298843	-0.000217748	0.0678353	0.678778	0.994874
139.018	0.00489251	-0.451813	0.024563	0.890153	0.671806	0.62556
139.028	-0.000923048	0.202813	-0.00768785	0.957322	0.696035	0.753131
139.05	-0.0636124	-1.80087	0.0734185	0.0745383	0.09016	0.136953
139.05	-0.0294869	-0.882752	0.0402187	0.0209075	0.0211237	0.0248841
139.07	-0.0450161	0.0597046	-0.0129418	0.280391	0.960964	0.822119
139.098	0.022996	0.720615	-0.0206353	0.357324	0.337091	0.554906
139.112	-0.00802196	-0.0138139	-0.00290014	0.698398	0.982198	0.920856
139.112	-0.0186262	-2.06921	0.0928965	0.67299	0.135165	0.153035
139.51	-0.0269579	0.157778	-0.0104861	0.333148	0.847326	0.786216
139.531	-0.0377189	-3.00818	0.113509	0.715545	0.340784	0.442595
139.531	0.00686965	-1.77253	0.0856072	0.871486	0.180662	0.170979
139.988	0.0129487	0.796382	-0.0354817	0.452118	0.137091	0.157978
139.988	-0.00254967	1.36206	-0.0573779	0.912635	0.069223	0.0998699
140.002	-0.013428	-0.354453	0.0176152	0.243247	0.301425	0.277157
140.002	-0.00667153	0.0604153	-0.00474346	0.509904	0.840994	0.738657
140.011	-0.0400103	-0.860271	0.0321738	0.214903	0.366502	0.470868
140.011	-0.0379914	0.0408515	-0.00748056	0.175886	0.959731	0.844624
140.021	-0.00571153	-0.85633	0.0522892	0.860841	0.388324	0.268816
140.025	0.000249207	0.142802	-0.00889214	0.97559	0.56176	0.445831
140.028	0.0222952	-0.224088	0.0205345	0.451213	0.79859	0.621226
140.034	0.0401082	-1.40588	0.0713551	0.550533	0.486701	0.454656
140.034	0.00890251	0.231632	-0.0181817	0.815184	0.839305	0.736021
140.044	0.0148675	0.43093	-0.0131729	0.289354	0.305231	0.50059
140.053	-0.0175336	-0.428643	0.0236504	0.604044	0.671988	0.620681
140.068	0.0448458	0.482349	-0.0270209	0.0520317	0.454382	0.376299
140.073	0.0109109	0.384205	-0.0119133	0.46637	0.394568	0.572103
140.081	0.00242327	0.425072	-0.0205541	0.898277	0.459933	0.448733
140.082	-0.00562766	-0.81771	0.0381692	0.434472	0.00204811	0.00219556
140.107	-0.0235789	-0.0944028	3.29418e-05	0.445254	0.917849	0.999391
140.494	0.00910255	0.527388	-0.0226338	0.670064	0.415477	0.457406
140.904	0.019375	0.314712	-0.0158626	0.337908	0.598781	0.574048
140.951	-0.012229	0.364239	-0.0126464	0.351347	0.354685	0.491827
140.962	0.000357176	0.00176088	-0.002675	0.97708	0.996233	0.87913
140.962	-0.0129878	-0.0151163	-0.00267473	0.594694	0.983431	0.937873
140.986	-0.000650504	0.199207	-0.00872343	0.960363	0.613876	0.639035
140.986	-0.0427587	-0.568562	0.0388455	0.0497261	0.35259	0.186358
140.991	-0.0108382	-0.134962	0.00555983	0.230587	0.609659	0.655046
140.991	-0.0648905	-0.348759	0.0196191	0.0152657	0.62173	0.556872
141.007	-0.00949081	0.127353	-0.00598356	0.246696	0.595929	0.597133
141.018	0.0165656	0.853766	-0.0441315	0.378972	0.14255	0.110942
141.051	-0.0468535	-1.0845	0.0448389	0.29582	0.415519	0.473713
141.055	0.0340215	1.33227	-0.0573828	0.375599	0.252866	0.29397
141.066	-0.00325082	-0.427959	0.019488	0.833778	0.365182	0.381167
141.072	0.0529392	0.487079	-0.0247084	0.0409843	0.496008	0.464503
141.091	-0.041661	-1.38202	0.0666736	0.0153555	0.00881703	0.0076984
141.091	-0.00065096	0.109475	-0.00391846	0.974768	0.85936	0.892947
141.091	0.0292628	0.832498	-0.0419783	0.406888	0.430896	0.40038
141.951	0.000520757	0.0223783	0.0136955	0.986159	0.980175	0.74754
141.959	-0.0209677	-0.0762418	0.0136197	0.661659	0.957526	0.840184
141.959	0.127052	3.54061	-0.162544	0.0103004	0.0153849	0.01764
141.983	0.0236153	1.09108	-0.0479002	0.147186	0.0343492	0.0462222
141.983	0.00186062	1.52156	-0.0677435	0.946095	0.0843134	0.100828
142.026	0.0206541	-0.0712203	-0.00305713	0.196881	0.877815	0.888657
142.054	-0.00212083	0.332242	-0.0133117	0.877889	0.428418	0.499317
142.061	-0.00859497	-0.109435	0.0110813	0.718648	0.878198	0.742463
142.065	-0.00432509	-1.09092	0.0494538	0.436362	1.98624e-05	2.89257e-05
142.086	-0.0159849	0.686779	-0.0324049	0.482838	0.320125	0.319698
142.086	0.0165028	0.42961	-0.0229444	0.277262	0.34282	0.285058
142.123	-0.0135354	-0.306631	0.0169543	0.545182	0.646668	0.591435
142.541	0.00236079	0.212725	-0.0109886	0.853217	0.580631	0.545445
142.541	-0.01425	0.18845	-0.00313625	0.318689	0.654713	0.874075
142.948	-0.01044	-0.00631263	-0.00399518	0.670788	0.993138	0.908099
142.967	-0.0145847	-0.0863582	0.0082368	0.155131	0.76973	0.5559
142.984	-0.0126138	-0.843741	0.0309706	0.427018	0.0916892	0.178963
142.984	0.00312226	-0.694995	0.0414586	0.943737	0.602618	0.511467
142.987	0.0353198	2.11834	-0.100936	0.0635183	0.00150765	0.00139347
142.987	0.0374087	2.12062	-0.0853453	0.273366	0.0508737	0.0887955
143.011	0.068586	1.86076	-0.0768195	0.214489	0.25883	0.319704
143.048	0.0108089	0.206058	-0.00863457	0.321634	0.523637	0.570078
143.063	0.0048988	-0.805497	0.0289274	0.671114	0.0344158	0.0942075
143.07	-0.00836462	-0.0341172	0.00381928	0.293847	0.883835	0.729168
143.073	-0.00435616	-1.19976	0.0557785	0.594976	0.000302186	0.000339294
143.082	0.00614955	0.892277	-0.0379993	0.880929	0.47349	0.516418
143.082	0.00464968	-0.124688	-0.00207289	0.846294	0.862411	0.951237
143.107	-0.00358795	0.313284	-0.0106126	0.90515	0.729325	0.803388
143.107	0.00158002	-0.195646	0.00717816	0.956148	0.820635	0.85987
143.118	0.0255141	0.390647	-0.0204265	0.0459166	0.278045	0.231512
143.579	-0.0153858	-0.383517	0.00684997	0.3816	0.464984	0.779796
143.952	-0.00830467	-0.491884	0.0129523	0.764733	0.556802	0.74147
143.959	-0.0112239	-0.0122169	0.00511782	0.313842	0.970201	0.7405
143.959	0.0349481	1.02192	-0.0310978	0.343874	0.355765	0.546835
143.981	-0.0122295	-0.15669	0.00777752	0.295842	0.649	0.631924
143.981	0.00474092	-0.523081	0.0315965	0.862331	0.526949	0.420069
143.997	-0.0424862	-0.956965	0.0523041	0.483353	0.597031	0.540731
144.037	-0.0149021	-0.330791	0.0127644	0.342001	0.47818	0.560151
144.037	0.012134	0.695124	-0.0232676	0.547965	0.260636	0.41825
144.044	0.0412404	-0.0747286	-0.00278672	0.202544	0.936448	0.949704
144.048	-0.026982	-0.780488	0.0243924	0.315992	0.332907	0.516216
144.066	-0.00922353	-0.849918	0.0125731	0.72914	0.29764	0.738508
144.081	-0.00586738	-1.02845	0.047537	0.40206	0.000272676	0.000321669
144.102	-0.0311539	-0.101692	0.0248537	0.0338438	0.79885	0.201657
144.605	-0.00738241	0.505439	-0.020382	0.745159	0.462444	0.528342
144.957	-0.00777495	0.890963	-0.0304209	0.82627	0.408278	0.546427
144.982	-0.00516976	-0.4393	0.0205548	0.720392	0.319718	0.323181
145	-0.00135686	-0.13628	-0.00647546	0.950606	0.835841	0.834555
145.035	0.00810294	1.99795	-0.0563501	0.916512	0.396187	0.608171
145.044	0.00476154	-0.315489	0.00764754	0.768552	0.518732	0.738366
145.069	0.0179442	0.55386	-0.047458	0.726278	0.718751	0.515401
145.069	0.0183905	0.275507	-0.00552053	0.42896	0.689894	0.864949
145.069	0.0044344	-0.850116	0.0247437	0.853115	0.249979	0.469782
145.084	-0.00966372	-1.4103	0.0650658	0.170287	1.2536e-05	1.54863e-05
145.097	-0.00260188	0.0980678	-0.0341691	0.873462	0.841458	0.156705
145.097	-0.00856357	-0.203323	0.00203663	0.66447	0.730997	0.941622
145.101	-0.0340916	-0.269086	0.0127926	0.341346	0.79876	0.797093
145.101	-0.0254796	-1.65204	0.0751692	0.278815	0.0305066	0.0356421
145.106	-0.0457956	-0.0663266	0.0208549	0.00933376	0.883831	0.339125
145.122	0.0362409	1.22141	-0.0538606	0.250356	0.199767	0.228378
145.577	0.00296015	-0.354405	0.0148821	0.870733	0.519583	0.565493
145.964	-0.00954718	0.335504	-0.0260271	0.700376	0.652542	0.462029
145.964	-0.0662448	-2.11439	0.11774	0.573292	0.549386	0.480767
145.979	-0.00878722	-0.660674	0.0321194	0.595122	0.196325	0.183635
145.98	0.00488287	-0.0975737	0.00950797	0.832387	0.887831	0.770933
145.985	-0.00297892	-0.532517	0.0248645	0.835684	0.230542	0.23474
145.986	0.00621435	-0.392296	-0.013923	0.930352	0.854161	0.889899
146.03	0.00159507	1.75169	-0.0930404	0.958723	0.0769697	0.0499183
146.053	-0.0235413	-0.798765	0.0479347	0.288593	0.233075	0.135865
146.053	-0.02086	-0.318835	0.0163463	0.290936	0.583906	0.551871
146.053	0.0191405	-0.26848	0.0160725	0.174931	0.512993	0.408701
146.06	-0.00508366	-1.52408	0.0414747	0.54893	4.84797e-05	0.0039391
146.081	0.00527795	-0.241818	0.00737595	0.798308	0.696881	0.800635
146.081	0.0583927	0.945697	-0.0558265	0.244968	0.521725	0.424659
146.081	0.0427313	0.816078	-0.0408416	0.170175	0.371224	0.343498
146.092	0.0258319	-1.08796	0.0315559	0.567011	0.424702	0.62034
146.118	-0.0138732	-0.741672	0.0354779	0.363364	0.118035	0.113239
146.165	0.0269328	1.04127	-0.0275068	0.266941	0.159348	0.416895
146.165	0.0618438	1.25141	-0.0390942	0.055417	0.178025	0.361753
146.166	0.0362538	0.603358	-0.0282404	0.0510973	0.252557	0.255762
146.961	0.0451243	1.97596	-0.0736685	0.367538	0.196752	0.300959
146.961	0.0248188	0.555851	-0.0289008	0.0762567	0.173174	0.136176
146.98	-0.00564088	-0.551073	0.026235	0.724422	0.262646	0.258196
147.03	-0.0496567	-2.17842	0.0608711	0.357874	0.187371	0.423413
147.031	-0.00279232	0.919614	-0.0536361	0.915231	0.255778	0.16556
147.044	0.010203	0.356782	-0.012215	0.362192	0.291184	0.438205
147.053	-0.000134391	0.736185	-0.0271415	0.99176	0.0782018	0.157972
147.057	-0.0593639	-0.95499	0.0604485	0.0545769	0.275706	0.151087
147.064	-0.00565903	-1.42053	0.0382596	0.514872	0.000113355	0.00751684
147.077	0.00252629	0.226411	-0.022153	0.752431	0.353969	0.068498
147.092	-0.0164456	0.422497	-0.0208366	0.398938	0.468287	0.44847
147.092	-0.00772149	-0.306398	0.0147017	0.743055	0.665124	0.659562
147.101	0.0269329	0.910207	-0.0516547	0.0793752	0.0517727	0.0232458
147.113	0.0246735	-0.332758	0.00254876	0.0213172	0.257163	0.849951
147.121	-0.0112908	-0.718903	0.0351823	0.425337	0.105356	0.0940509
147.516	0.020312	0.863607	-0.0458375	0.222367	0.0931416	0.062465
147.984	-0.0243322	-0.742993	0.0390485	0.270576	0.262553	0.214508
148.004	0.0107994	0.488854	-0.0206314	0.135498	0.0326259	0.0515354
148.027	0.000472967	0.457847	-0.0218881	0.975692	0.335232	0.328716
148.039	-0.0159396	0.667505	-0.0311372	0.628703	0.501698	0.5061
148.043	-0.0289815	-2.08283	0.0890978	0.0805473	0.000641599	0.00135008
148.047	0.0123187	0.422024	-0.0147792	0.3251	0.264046	0.401129
148.051	-0.0426248	-1.33667	0.061517	0.0375078	0.0309242	0.0343747
148.06	-0.0136808	-0.402773	0.0220491	0.207403	0.215445	0.154734
148.073	0.000114749	0.0564258	-0.00962382	0.983771	0.739419	0.241655
148.079	0.00257749	0.173036	-0.0181651	0.715898	0.420606	0.0879949
148.087	-0.0250694	1.05397	-0.0231683	0.413099	0.257733	0.589705
148.097	-0.00442325	0.113891	-0.00919305	0.623465	0.673068	0.473227
148.11	0.01755	0.572412	-0.0215202	0.341246	0.302475	0.40703
148.935	0.0153854	0.0857907	-0.0174579	0.290048	0.840448	0.39194
148.977	0.0178469	1.56759	-0.0589505	0.62829	0.171427	0.268447
149.003	0.0153671	0.553973	-0.0202258	0.0696727	0.0339369	0.0885401
149.007	0.0147157	0.603334	-0.0231722	0.0409276	0.00869674	0.0254717
149.023	-0.0027061	0.151637	-0.0120801	0.835378	0.698564	0.515313
149.046	0.0171996	-0.348997	-0.0111438	0.676438	0.777297	0.847926
149.059	-0.00145675	-0.251747	0.0146658	0.790496	0.143578	0.0770522
149.064	-0.010917	-0.372877	0.0223339	0.270335	0.212864	0.120437
149.071	-0.002048	-0.382535	0.0159734	0.932724	0.60126	0.643014
149.077	0.00571115	0.182707	-0.0141332	0.44236	0.413469	0.189722
149.081	0.00370779	0.172777	-0.0174342	0.575241	0.388526	0.0796003
149.096	0.00587954	0.927101	-0.0538251	0.883325	0.446014	0.35099
149.096	-0.00702203	-0.388105	0.0289512	0.848036	0.724561	0.578634
149.107	0.0172155	0.480903	-0.0158801	0.304759	0.337843	0.497701
149.113	0.015125	0.483807	-0.0154839	0.437999	0.40908	0.572156
149.132	0.0171342	0.195682	0.0103281	0.339745	0.711684	0.679237
149.132	-0.0228912	-0.456037	0.0242749	0.308481	0.493522	0.440669
149.5	0.0457873	1.02966	-0.0319352	0.0861372	0.186424	0.374681
149.988	-0.0165601	0.0836036	0.0145226	0.53254	0.915666	0.697253
150	0.0126034	0.508103	-0.019317	0.0839431	0.0263015	0.063725
150.001	0.0515632	1.77749	-0.0589183	0.31051	0.247104	0.409014
150.008	0.0336153	0.799552	-0.0321678	0.00713072	0.0247194	0.0489981
150.027	-0.0193193	-0.125388	-0.000615856	0.375513	0.845506	0.983789
150.027	-0.00578855	0.0435712	0.00121736	0.780345	0.94413	0.966867
150.055	0.00197054	-0.783907	0.0140214	0.841054	0.0186909	0.322812
150.055	-0.00632393	-0.759515	0.0303573	0.68542	0.122461	0.18425
150.058	0.0712787	0.323093	-0.0179207	7.2676e-05	0.390313	0.314995
150.058	-0.0149632	-0.649214	0.0237242	0.127453	0.0355113	0.0912633
150.077	0.0716344	1.04517	-0.0543844	0.181191	0.503083	0.460741
150.086	-0.0165188	-0.646619	0.0210671	0.519752	0.403828	0.56092
150.086	-0.0341434	-0.892616	0.0339837	0.355475	0.418665	0.511606
150.086	-0.0276552	-0.0356206	-0.0136693	0.574135	0.980619	0.843365
150.091	0.00228922	0.299408	-0.0131497	0.814615	0.316627	0.34949
150.091	0.0375401	0.765067	-0.0268894	0.0533796	0.171248	0.299234
150.116	0.0161739	0.495199	-0.0146356	0.38138	0.371982	0.571693
151.035	0.0200628	0.794533	-0.0371342	0.094583	0.0337679	0.0350528
151.039	-0.0556226	-1.76631	0.0721737	0.194991	0.171898	0.231843
151.039	-0.0802182	-0.359598	0.0112827	0.278693	0.868196	0.912021
151.058	0.00607913	0.955257	-0.0493305	0.799989	0.1998	0.162966
151.062	-0.0118987	-0.427516	0.017965	0.0706206	0.0350151	0.0557291
151.075	-0.030911	-0.708248	0.026509	0.300788	0.424981	0.524358
151.087	0.0460388	0.997681	-0.0487618	0.126213	0.258137	0.241964
151.087	-0.0230893	-1.44645	0.077954	0.0677246	0.00124816	0.000438569
151.096	-0.013234	-0.0681456	0.013026	0.611072	0.930066	0.722621
151.097	0.0198766	-0.0911971	-0.00828369	0.115086	0.799397	0.625666
151.112	0.010551	0.474102	-0.0193796	0.591798	0.425373	0.487974
151.112	-0.00278498	-0.310549	0.00854772	0.942579	0.789205	0.875831
151.112	-0.0314619	-1.46035	0.0586829	0.361376	0.167769	0.234584
151.123	0.0555344	-0.834951	0.0349903	0.280048	0.581203	0.623384
151.95	-0.00175955	-1.51911	0.049972	0.95026	0.0917001	0.225018
151.979	-0.035388	-0.00475023	0.0215284	0.457162	0.997314	0.746721
151.984	0.0732441	1.66301	-0.0671127	0.0441494	0.114605	0.1709
152.002	-0.0174837	-0.882164	0.047126	0.284814	0.0841683	0.0541856
152.017	0.023503	0.949502	-0.0398919	0.0839194	0.0260354	0.0430601
152.054	-0.0226389	-0.821597	0.0335623	0.0596958	0.0271392	0.0499187
152.057	-0.0241776	-2.18755	0.0821816	0.459934	0.0400118	0.0914034
152.057	0.0259054	-0.51494	0.00021659	0.224336	0.412554	0.994081
152.057	-0.00740923	-0.310661	-0.0228271	0.847668	0.788488	0.676498
152.063	-0.0423416	-3.03891	0.15362	0.422124	0.0700654	0.0543353
152.07	-0.0237322	-0.223576	0.00714893	0.523594	0.840009	0.891029
152.071	0.0215849	0.113932	-0.00976902	0.367915	0.871986	0.76974
152.074	0.0227359	0.751097	-0.0243348	0.270526	0.22747	0.399152
152.082	0.00604409	-2.08046	0.0833837	0.916914	0.245014	0.319144
152.082	0.0233111	-1.26402	0.055505	0.512691	0.246121	0.278189
152.082	0.0376729	1.17201	-0.0527484	0.113016	0.101582	0.116273
152.107	-0.0282307	-0.293804	0.0109348	0.399319	0.766955	0.814871
152.54	0.0365947	0.197547	-0.0334514	0.400294	0.877919	0.583362
152.584	0.0189196	0.432823	-0.0246478	0.538703	0.638069	0.5707
152.947	0.00967427	0.532926	-0.0268674	0.218246	0.0343953	0.025393
152.947	-0.0196779	-0.300944	0.012093	0.328076	0.612705	0.665626
152.987	0.0689461	2.06486	-0.078615	0.177983	0.178668	0.271089
152.991	0.0610306	1.32012	-0.0528336	0.0440107	0.130731	0.193597
152.995	0.00763192	0.917811	-0.0467379	0.771828	0.257418	0.223223
152.995	-0.0358022	-0.0465733	0.0187316	0.222675	0.956445	0.642765
153.033	0.0107029	1.29168	-0.0682195	0.704767	0.14447	0.105794
153.041	-0.00700285	-1.60217	0.0433755	0.821241	0.103618	0.331723
153.054	0.0235287	0.775533	-0.0373451	0.245402	0.204463	0.19554
153.055	0.0257649	0.647163	-0.0261815	0.128372	0.196559	0.263354
153.066	0.00704104	0.847979	-0.0324574	0.877237	0.538299	0.616334
153.066	0.00876261	1.72496	-0.0790473	0.852352	0.235873	0.248437
153.077	0.0226227	0.7512	-0.0257558	0.266543	0.221422	0.36669
153.086	0.00916498	0.149508	-0.00923269	0.772382	0.874858	0.83661
153.091	0.00418075	-0.332009	0.0128873	0.753145	0.410986	0.496425
153.091	0.0113106	1.19473	-0.0566842	0.504232	0.0320715	0.0311659
153.091	-0.00657199	0.348512	-0.00862461	0.688798	0.482163	0.710033
153.127	-0.00560751	-0.609905	0.0320495	0.836837	0.460177	0.411655
153.995	0.0623787	1.84433	-0.0700125	0.188611	0.194622	0.290286
154.005	-0.00750586	0.354663	-0.00974393	0.738474	0.600266	0.759151
154.021	-0.0124051	-1.55705	0.0858679	0.724438	0.156911	0.102708
154.044	-0.0337305	-0.524949	0.044263	0.234351	0.528187	0.267855
154.049	0.00601256	0.591944	-0.0242212	0.613494	0.11454	0.165395
154.049	-0.00829884	0.162127	-0.00283586	0.521828	0.675042	0.875979
154.049	-0.0306206	-0.684626	0.0318689	0.334819	0.468364	0.473836
154.073	0.0239239	0.702321	-0.0218974	0.239431	0.249084	0.438608
154.086	0.0162579	0.700511	-0.0308322	0.378767	0.213873	0.243886
154.086	0.00196764	-1.16779	0.0536485	0.868908	0.00593454	0.00694584
154.098	0.00687192	2.38723	-0.00755581	0.795765	0.00981418	0.840424
154.88	0.0146117	0.44549	-0.0164343	0.316932	0.309447	0.422455
154.942	-0.0199184	-2.19284	0.0762027	0.72589	0.212392	0.350736
154.942	-0.0567811	-1.57571	0.0640469	0.106613	0.132574	0.189374
154.967	0.00656585	0.105305	0.00741081	0.71266	0.843592	0.768573
154.99	-0.0101661	0.355839	-0.00065059	0.644681	0.591142	0.983274
154.99	0.0612328	2.13972	-0.0956593	0.113687	0.0701854	0.0838987
155.002	0.0756824	2.16089	-0.0823381	0.183221	0.203717	0.298562
155.008	0.00909017	1.51318	-0.0606176	0.744072	0.0884955	0.141151
155.069	0.0129128	0.372325	-0.0119235	0.330527	0.348938	0.520377
155.075	0.0136108	0.386168	-0.0120138	0.303456	0.329311	0.514905
155.081	0.0224954	0.68746	-0.020329	0.25543	0.247142	0.460099
155.082	-0.0385795	-0.680059	0.0336326	0.0821457	0.286823	0.264947
155.091	0.0561095	1.76758	-0.10663	0.164287	0.145786	0.0697942
155.101	-0.00205832	2.3268	0.00441666	0.943885	0.019013	0.914961
155.107	-0.00669723	-0.171275	7.91949e-05	0.741554	0.778465	0.997795
155.107	0.00600247	0.158485	-0.00164778	0.782412	0.807885	0.957179
155.107	0.0206333	1.03957	-0.0463109	0.574027	0.350946	0.37713
155.143	0.0460819	1.73431	-0.0692338	0.0206623	0.00587457	0.0151907
155.974	-0.000951914	1.28653	-0.0520855	0.977935	0.227387	0.296005
156.038	0.031172	0.606563	-0.0228518	0.0979646	0.267095	0.370625
156.041	0.0151875	-0.273816	0.00654153	0.447236	0.645235	0.814896
156.042	0.038474	-0.706977	0.0370132	0.0745997	0.254815	0.208814
156.066	0.0129699	-0.141829	0.00505177	0.580759	0.839557	0.878371
156.072	0.0117621	0.421217	-0.0157117	0.373834	0.291801	0.400061
156.077	-0.0247162	-0.431249	0.0160711	0.0191148	0.141584	0.237281
156.102	-0.0109708	0.031603	0.0322816	0.453494	0.941925	0.132946
156.102	-0.0177222	0.455897	-0.0325571	0.754058	0.788087	0.684461
156.593	-0.017093	-0.913192	0.0169075	0.31529	0.0866176	0.477631
156.877	0.0125622	0.402413	-0.0149494	0.540785	0.51417	0.605942
156.984	-0.00374336	1.05051	-0.0601421	0.873776	0.15487	0.0900406
156.984	-0.0554092	-1.27944	0.052856	0.304506	0.425116	0.483204
156.991	0.00170965	0.345003	-0.0127267	0.838773	0.187231	0.295231
156.991	-0.00131854	-0.589854	0.0338211	0.948775	0.347266	0.257112
157.065	0.0154387	0.507477	-0.0159715	0.377046	0.334692	0.514913
157.074	-0.0131583	-0.347726	0.0161541	0.0394166	0.0644927	0.0679314
157.08	-0.0237928	-0.458546	0.0188151	0.016789	0.0998711	0.146625
157.087	-0.0450393	-0.398905	0.0378405	0.146457	0.654855	0.374473
157.097	-0.0170217	0.0558933	0.00941837	0.612234	0.955512	0.842064
157.108	-0.00949791	-0.492719	0.0222978	0.158804	0.0233006	0.0282083
157.123	0.0482527	0.994592	-0.0478793	0.0494816	0.159203	0.151253
157.537	-0.0468516	-0.642408	0.0264704	0.00871075	0.178223	0.235134
157.988	-0.013591	-0.239553	0.0101665	0.154183	0.389115	0.436773
157.988	0.0241623	0.301418	-0.0140175	0.383917	0.713627	0.717299
157.998	-0.0387917	0.901069	-0.0294015	0.313651	0.431327	0.583371
158.003	0.0410851	1.64317	-0.0686905	0.351268	0.220371	0.273911
158.012	0.00277227	-0.151375	-0.0162792	0.902018	0.822828	0.611094
158.045	-0.0105292	-0.350773	0.0155739	0.265581	0.219089	0.245403
158.068	0.0122173	0.376364	-0.0122415	0.375501	0.363245	0.526629
158.076	0.013968	0.438431	-0.0141912	0.353139	0.332135	0.500935
158.081	-0.0267654	-0.705765	0.0330903	0.169201	0.222777	0.225134
158.082	-0.0188897	-0.467194	0.020769	0.0407541	0.0831617	0.100008
158.092	-0.00922258	-0.421884	0.0167007	0.362016	0.174073	0.248322
158.096	-0.0299695	-0.475728	0.0206412	0.177213	0.462746	0.498356
158.1	-0.032465	-0.454756	0.0207024	0.179417	0.518174	0.532376
158.1	-0.0333725	-0.942364	0.0370028	0.414394	0.441609	0.519947
158.118	0.00776105	0.478949	-0.0240182	0.72925	0.480076	0.453144
158.118	-0.00553248	0.0340609	-0.0136987	0.842806	0.967512	0.728896
158.154	0.0190256	0.926112	-0.0269322	0.486316	0.266456	0.485904
158.963	-0.0023356	-0.560321	-0.00060297	0.940819	0.55565	0.989186
158.972	-0.0035094	-0.978076	0.0408729	0.866852	0.137534	0.183748
158.986	-0.0163115	0.0186323	-0.00209651	0.308163	0.968343	0.924543
159.017	-0.00276049	0.216292	-0.00825367	0.747899	0.407168	0.500073
159.028	-0.0212307	-0.603199	0.017694	0.434062	0.458187	0.641954
159.076	0.0192265	0.408976	-0.0282509	0.0856345	0.208883	0.0754535
159.077	-0.0241364	-0.392252	0.0061378	0.117283	0.378612	0.766738
159.084	-0.0272247	-0.521929	0.0273962	0.106548	0.286682	0.238126
159.092	-0.00815296	-1.01598	0.0477143	0.282161	0.000534624	0.000550993
159.096	-0.00842511	-0.533436	0.0236109	0.255728	0.0269627	0.035718
159.113	0.016837	0.83992	-0.0538718	0.335741	0.121272	0.0425264
159.113	0.0342751	1.237	-0.0819872	0.259904	0.180331	0.0686396
159.117	-0.0174814	0.448822	-0.0115038	0.542029	0.601016	0.775251
159.157	-0.00850186	-0.0923676	0.0063494	0.553731	0.829089	0.753196
159.947	-0.00943395	-0.0356689	0.00613719	0.612372	0.948805	0.814908
159.969	-0.00129718	1.69651	-0.0765639	0.976323	0.211108	0.229969
159.969	-0.0576491	-3.26268	0.15534	0.265886	0.0480056	0.0461473
160.035	-0.0158588	-0.951723	0.0128116	0.547647	0.239478	0.729878
160.06	-0.056338	-1.06714	0.0486583	0.0749453	0.24186	0.256749
160.076	0.00636962	-0.153476	0.0105839	0.454459	0.546293	0.381613
160.08	-0.0090748	0.486575	-0.0212466	0.906266	0.833422	0.84552
160.088	0.0348859	0.252473	-0.0288412	0.209495	0.754543	0.453217
160.088	-0.0834502	-1.88131	0.0884103	0.00225927	0.0132674	0.0134913
160.096	-0.0102042	-0.839835	0.0313033	0.489647	0.0742386	0.148054
160.097	-0.0254596	-0.936357	0.0629752	0.645425	0.573567	0.425209
160.133	0.00382404	1.25376	-0.0520426	0.805303	0.0174692	0.0320182
161.008	0.0433147	0.899087	-0.0293478	0.0789367	0.208733	0.375755
161.038	-0.0140004	-0.324953	-0.0136381	0.670926	0.741981	0.769326
161.06	0.0144243	2.48894	-0.110045	0.848625	0.283887	0.313452
161.06	0.0124923	0.563586	-0.0245047	0.410036	0.223489	0.259337
161.071	-0.0039451	-0.183026	0.00378931	0.89504	0.83842	0.928587
161.079	0.0118031	0.473487	-0.0173521	0.642503	0.536257	0.629537
161.092	0.015847	0.914433	-0.0498515	0.255616	0.0404699	0.0209629
161.096	-0.0303277	-0.89157	0.0359659	0.276402	0.285682	0.357823
161.096	-0.00578327	-0.044782	0.00101048	0.621988	0.898241	0.951176
161.1	-0.00793865	0.514879	-0.0298429	0.607105	0.275908	0.185788
161.1	0.000988126	-1.31486	0.0644849	0.97706	0.217261	0.200425
161.129	0.0134702	-1.02045	0.0444049	0.247857	0.00976676	0.0151375
161.132	-0.0286734	-0.0747514	0.00179827	0.37397	0.937363	0.968008
161.133	0.011287	0.35111	-0.0145993	0.430609	0.414248	0.47004
161.137	-0.0133823	1.00288	-0.0405579	0.514892	0.119513	0.17597
161.509	0.0440147	1.47967	-0.0475046	0.329557	0.277008	0.45301
161.97	-0.0062783	-0.085252	-0.0112474	0.833832	0.924292	0.790547
161.97	0.0340635	0.368445	-0.00659236	0.286949	0.694911	0.88133
161.987	0.026208	0.525262	-0.0232619	0.388843	0.561391	0.585014
162.007	-0.0074201	-1.16431	0.0408408	0.809356	0.221348	0.356043
162.055	0.0400189	1.19049	-0.0770208	0.456989	0.460687	0.316176
162.076	-0.00500597	-0.0533551	0.00120248	0.772982	0.918241	0.960852
162.076	-0.0349919	-1.468	0.053148	0.216785	0.0932746	0.186775
162.076	-0.00966348	0.754378	-0.0328703	0.7065	0.335407	0.371901
162.091	-0.0264434	-0.967881	0.0440547	0.484714	0.396308	0.412297
162.091	0.00956447	0.161242	-0.0103301	0.493595	0.69848	0.599564
162.112	-0.0465264	-0.101946	0.0288458	0.000899785	0.754659	0.0790485
163.039	0.0541213	-0.280884	-0.00812356	0.128705	0.782548	0.8654
163.039	-0.00557717	-0.845171	0.0322933	0.836332	0.307197	0.404307
163.06	0.0177755	-0.0253417	0.00277287	0.182421	0.947487	0.878544
163.071	-0.0221303	-0.798368	0.0238516	0.485631	0.403908	0.593535
163.075	0.0312461	0.546449	-0.0261012	0.0683157	0.265664	0.25971
163.075	0.0245311	2.01208	-0.0930647	0.28698	0.0101507	0.0112922
163.084	-0.0038168	-0.628079	0.00101414	0.686096	0.0423227	0.939266
163.11	-0.0389044	-0.637663	0.0508736	0.00732529	0.103776	0.0114993
163.116	-0.047096	-0.124904	0.0313497	0.000526848	0.685994	0.0476526
163.133	-0.0185207	-0.463413	0.0164787	0.133135	0.203896	0.330773
163.133	0.0652562	1.36367	-0.061408	0.107903	0.249515	0.270169
163.133	-0.00644277	-0.123151	0.00583295	0.682011	0.793617	0.792663
163.148	-0.00163674	-0.470196	0.0176455	0.94624	0.522136	0.609224
163.148	-0.00196014	0.435314	-0.0018473	0.937077	0.561749	0.958041
164.008	0.0258357	0.121147	-0.0082293	0.129769	0.803607	0.720467
164.013	0.0249723	1.12656	-0.0439961	0.299114	0.128624	0.201298
164.057	-0.0696144	-3.34099	0.11547	0.293225	0.104108	0.221596
164.067	-0.00613194	-0.0641525	0.00734521	0.788975	0.925536	0.820583
164.071	-0.00400322	0.0749985	-0.0027188	0.77442	0.857804	0.890381
164.071	0.0114021	-1.03094	0.0164888	0.335946	0.0106424	0.325587
164.092	0.0308418	1.21359	-0.0717982	0.112072	0.0440658	0.0153826
164.107	-0.0509273	-1.54321	0.07107	0.26644	0.261901	0.272489
164.117	-0.0456613	-0.134052	0.0321138	0.00047199	0.650361	0.0359001
164.128	0.145696	3.03145	-0.126653	0.1076	0.251026	0.306133
164.93	-0.00249593	-0.220616	0.00321433	0.906917	0.731045	0.915198
165.051	0.0128849	-0.674634	0.0271241	0.461689	0.209163	0.279789
165.055	0.010541	0.381204	-0.0139983	0.34746	0.261348	0.376597
165.091	-0.0135664	-0.601719	0.0318296	0.642726	0.495155	0.445171
165.091	0.0260399	1.36004	-0.0637979	0.399803	0.154452	0.15632
165.127	-0.0510057	-1.02687	0.0429081	0.161986	0.337032	0.392804
165.983	0.00436791	0.784535	-0.035838	0.838604	0.23647	0.25046
166.053	-0.0468804	-2.37169	0.102621	0.00280379	3.87242e-05	8.5467e-05
166.058	0.0122352	0.398316	-0.0138456	0.2963	0.258985	0.399411
166.073	0.00116124	-0.31391	0.0161927	0.953901	0.604509	0.57132
166.086	-0.0119884	-0.867927	0.0358767	0.220121	0.00882261	0.0180127
166.618	-0.0239472	-0.74009	0.0559795	0.467163	0.454144	0.238228
166.954	-0.0352221	-0.533811	0.0333487	0.279554	0.577806	0.462968
166.983	-0.0585625	-1.22311	0.0622423	0.116996	0.262433	0.228363
166.994	-0.0473646	-1.05097	0.0146492	0.156094	0.28493	0.74639
167.013	0.00921604	0.269552	-0.0132802	0.684029	0.691484	0.67842
167.034	-0.0265152	-1.04562	0.0529115	0.320747	0.198383	0.169575
167.056	-0.00956921	-0.327641	0.0189186	0.360012	0.298724	0.208088
167.056	-0.0459948	-2.41261	0.105837	0.00237273	2.17771e-05	4.31654e-05
167.07	-0.0328272	-0.588004	0.0281867	0.152162	0.379231	0.371503
167.07	0.0117	0.415337	-0.0193488	0.200558	0.134988	0.139221
167.084	-0.00530115	-0.32016	0.00843403	0.802222	0.615542	0.77819
167.09	-0.0111	-0.925451	0.0389756	0.271432	0.00757847	0.0142927
167.107	-0.0176237	-0.264071	0.0148793	0.168144	0.477865	0.398401
167.107	0.00957854	1.06402	-0.0501872	0.706484	0.178769	0.178539
167.143	-0.0331024	0.219558	-0.0121309	0.419083	0.856321	0.831985
167.143	-0.0105392	-0.0154076	-0.00247596	0.343258	0.96244	0.872527
167.68	0.0158429	1.09651	-0.0580198	0.083731	0.000943198	0.000376082
167.998	-0.0203195	-0.330039	0.0192079	0.398798	0.644224	0.569509
168.016	-0.0168927	-0.317242	0.00746615	0.30706	0.516898	0.744589
168.05	-0.0457247	-2.36877	0.103726	0.00270271	2.93967e-05	5.87237e-05
168.065	-0.00178835	-0.607315	0.0187662	0.925883	0.303349	0.494322
168.065	-0.0311885	-0.264902	0.0450264	0.0783696	0.595888	0.0730839
168.077	0.0373048	0.455998	-0.0374044	0.0996986	0.481214	0.229921
168.081	0.00180892	-0.953842	0.0438599	0.894041	0.0340599	0.0379003
168.093	-0.00908897	-1.25407	0.0512446	0.479994	0.00575031	0.0131713
168.096	-0.0144855	-0.307785	0.0190434	0.249969	0.408638	0.283068
168.096	-0.0163299	-0.0084493	0.00100885	0.475053	0.990062	0.974832
168.096	0.00718673	0.379708	-0.014271	0.780008	0.624004	0.695391
168.102	-0.0197168	-0.537147	0.034141	0.501839	0.541257	0.413124
168.102	-0.0263684	-0.398383	0.0228026	0.533756	0.752499	0.702087
168.102	0.00129622	-0.956486	0.0437046	0.967115	0.320899	0.335379
168.98	0.00188887	0.0846679	-0.00672832	0.848608	0.775681	0.632064
169.027	-0.00305377	0.281008	-0.0302125	0.911027	0.732363	0.440161
169.036	-0.124489	-2.2183	0.123375	0.0131355	0.109767	0.0642503
169.046	-0.0302334	-0.644587	0.0189671	0.297139	0.453566	0.637436
169.059	0.00131481	-0.0812387	-0.00466938	0.944291	0.885605	0.860784
169.076	-0.0147179	0.786071	-0.0401914	0.795179	0.645009	0.617573
169.08	0.00579134	0.454083	-0.0106969	0.744011	0.399581	0.670252
169.097	0.137561	2.34565	-0.125804	0.0228158	0.163775	0.117286
169.097	-0.0291166	-0.748057	0.0367193	0.298712	0.370581	0.351842
169.123	0.0390568	0.549094	-0.0502193	0.31188	0.629712	0.35606
169.96	0.00168389	0.244048	-0.0489816	0.977248	0.890456	0.560337
169.961	-0.00608538	-0.89545	0.0259781	0.764257	0.158231	0.372649
169.977	0.00231542	1.63165	-0.0661468	0.958622	0.237104	0.305597
169.977	-0.0024086	-0.472862	0.0188473	0.909656	0.462848	0.533425
169.986	0.00422511	0.138284	-0.0211569	0.773754	0.753891	0.318342
170.04	-0.0869514	-1.63401	0.0775866	0.0393434	0.173191	0.17033
170.048	0.0241961	1.32271	-0.0603862	0.276493	0.0598895	0.0672295
170.06	-0.00522929	-1.05953	0.0492017	0.438555	0.0001571	0.000179089
170.081	0.0111101	-0.297713	0.00524433	0.623769	0.660953	0.869353
170.081	0.0173506	0.676503	-0.0317855	0.590814	0.486535	0.487944
170.092	0.0136286	1.29785	-0.0889238	0.299929	0.00490347	0.000310139
170.096	-0.0105984	-0.152803	0.00941785	0.357248	0.653655	0.558643
170.096	-0.0161456	-0.023559	-0.000800031	0.301796	0.959009	0.970464
170.117	0.00136526	0.595628	-0.0310015	0.970925	0.598274	0.56125
170.154	-0.00733755	0.0177887	0.00685602	0.661834	0.971688	0.772084
170.509	-0.0342802	-0.784339	0.0182884	0.250208	0.374929	0.656661
170.854	0.00452145	0.119866	-2.43939e-05	0.597844	0.640674	0.998385
170.958	0.031959	1.33662	-0.0842033	0.365439	0.214278	0.105184
170.958	0.021066	0.742969	-0.0387793	0.154877	0.0995828	0.0715884
170.981	-0.162968	-0.435091	0.0638219	0.151135	0.893726	0.678642
170.985	0.00370734	-0.172674	0.00399011	0.841779	0.756909	0.879208
170.989	0.00904184	0.285413	-0.0247824	0.570749	0.551107	0.280672
171.006	-7.36423e-05	1.04637	-0.0748568	0.997892	0.22557	0.0764031
171.043	0.00772251	0.559461	-0.0236019	0.466031	0.094081	0.129678
171.064	-0.0133706	-0.800207	0.0397115	0.389937	0.100482	0.0855801
171.076	-0.0230733	-0.200823	0.000895705	0.688387	0.90708	0.991186
171.09	0.00154449	0.674084	-0.053773	0.918143	0.152693	0.0239242
171.091	0.0113625	0.257906	-0.00229428	0.576649	0.67185	0.936048
171.096	-0.00202961	0.640624	-0.0531328	0.858059	0.078589	0.00544212
171.101	0.0390164	0.469498	-0.00683183	0.399258	0.731979	0.915611
171.113	0.00203329	0.351195	-0.0258348	0.864617	0.335698	0.14355
171.113	0.00759521	0.500166	-0.0205152	0.662881	0.345927	0.41003
171.138	-0.01065	-0.233166	0.023706	0.706239	0.782965	0.554791
171.138	-0.082255	-1.84339	0.0910006	0.0343062	0.0998219	0.0864359
171.149	-0.0361675	-0.593756	0.0114976	0.137351	0.400722	0.726649
171.149	0.0443636	0.812055	-0.035506	0.0865256	0.276889	0.311527
171.959	-0.0489211	-3.48662	0.17344	0.326983	0.0318643	0.0249168
171.982	0.00593874	-0.0306184	-0.0109851	0.661477	0.939773	0.567959
171.993	0.0420405	1.81524	-0.0601858	0.373355	0.207966	0.367701
172.06	-0.00674308	-0.107327	-0.00150561	0.559135	0.755382	0.925991
172.067	0.00925002	0.349636	-0.00336238	0.503781	0.402205	0.862339
172.097	0.0235085	0.575417	-0.0263675	0.294515	0.388713	0.401696
172.108	0.0126971	-0.250994	-0.00353579	0.561559	0.700907	0.908355
172.115	-0.0272435	-1.27778	0.0639146	0.260472	0.0896299	0.0737343
172.115	0.017495	-0.882172	0.035895	0.592664	0.373793	0.440724
172.133	-0.00654521	-0.256952	0.0117035	0.833832	0.783818	0.79093
172.133	0.0185245	0.439412	-0.0220899	0.56775	0.650576	0.629269
172.153	-0.0187741	0.436013	-0.0104483	0.551738	0.643981	0.813644
172.153	0.0601187	0.962819	-0.0395585	0.0482517	0.263267	0.326489
172.17	-0.00421662	0.36021	-0.0128526	0.525389	0.0871781	0.183994
172.851	0.00951059	0.238238	-0.00485861	0.256646	0.339587	0.67463
172.952	-0.0503427	-0.446593	0.0103422	0.0752244	0.575293	0.782046
172.956	-0.0186	0.648823	-0.0255707	0.292101	0.224297	0.305151
172.956	-0.0378203	0.080039	0.00729686	0.365609	0.948206	0.900052
172.977	0.0103465	1.11373	-0.0683222	0.59895	0.0764769	0.0267952
173.021	0.026904	-0.265832	0.0144186	0.538492	0.838301	0.814419
173.056	-0.0979348	-4.02778	0.17734	0.154755	0.0594234	0.0756499
173.078	-0.0610679	-0.442326	0.0167736	0.154349	0.719973	0.772836
173.081	-0.00910995	-0.268764	0.0196495	0.702261	0.706942	0.561493
173.081	-0.0145519	-0.349303	0.0214162	0.338468	0.440548	0.319965
173.092	-0.0169862	-0.7267	0.025834	0.397277	0.234486	0.363776
173.092	0.0084241	-0.18707	0.00588936	0.485704	0.60412	0.728311
173.128	-0.0100595	1.11391	-0.0108572	0.592763	0.0653446	0.682377
173.132	-0.00406946	-0.108928	0.0114563	0.896583	0.907667	0.796049
173.165	0.00374916	0.788338	-0.0308622	0.877867	0.292778	0.378831
173.489	-0.00614783	-1.5776	0.0823034	0.865749	0.165323	0.127982
173.489	0.00677725	0.716407	-0.031338	0.71874	0.218245	0.251178
174.055	-0.00499301	-1.81056	0.019673	0.644447	9.5799e-05	0.211838
174.076	0.0254525	0.731516	-0.0278524	0.465255	0.483792	0.570291
174.076	0.119892	0.934783	-0.0573064	2.17753e-05	0.106905	0.0427077
174.112	-0.032134	-1.35938	0.072476	0.513523	0.361142	0.30404
174.112	0.0613786	1.30337	-0.0717031	0.185969	0.340285	0.269034
174.128	0.00904101	1.04525	-0.0479499	0.678574	0.127639	0.137212
174.131	-0.0168244	-0.0782096	0.0156198	0.670728	0.947275	0.779692
174.131	-0.0479109	-1.07051	0.0509926	0.236892	0.372058	0.367243
174.149	0.0195404	0.153338	-0.0049469	0.255482	0.760124	0.834314
174.168	0.017818	1.2903	-0.0551461	0.511657	0.128507	0.164609
175.108	-0.0035374	-0.164795	0.00841347	0.729061	0.592001	0.562037
175.119	-0.0075527	-0.472728	0.0173336	0.512089	0.184047	0.29441
175.148	0.0253176	0.186287	-0.00956657	0.445024	0.849659	0.836427
175.48	0.0476186	2.15149	-0.0988221	0.00824599	0.000466783	0.000575398
175.98	-0.00845046	-1.20439	0.0564735	0.792004	0.224366	0.226689
176.055	-0.0123559	-0.449445	0.0192985	0.253027	0.171088	0.209494
176.071	-0.00229768	-0.0137627	0.00345051	0.809987	0.961665	0.798505
176.092	0.0601513	0.610192	-0.0314626	0.10135	0.559669	0.524036
176.092	0.0260965	0.282414	-0.0125739	0.267112	0.682029	0.698684
176.103	-0.0212481	-0.376245	0.00944466	0.0819278	0.28438	0.561778
176.116	-0.00871353	-0.484245	0.0214386	0.359307	0.102848	0.123149
176.121	-0.0121379	-0.549757	0.0220594	0.177173	0.0512828	0.0902278
176.972	-0.00744426	1.1217	-0.0333601	0.81538	0.253738	0.464043
176.972	-0.00447182	0.0772718	0.00131239	0.663055	0.801315	0.927673
177.087	-0.0129234	-0.27057	0.0175423	0.402771	0.556256	0.421389
177.087	0.0227236	0.459192	-0.0389148	0.194079	0.3724	0.121628
177.102	-0.010664	-0.522788	0.028683	0.29499	0.0987944	0.0593424
177.102	0.00088026	0.594627	-0.0220976	0.955004	0.218911	0.326623
177.119	-0.00905771	-0.508606	0.0235217	0.172291	0.0187212	0.0205906
177.123	-0.00622972	-0.367724	0.015556	0.332694	0.0703461	0.0999942
177.127	-0.0106365	0.20246	-0.00270523	0.75448	0.842516	0.955057
177.164	-0.0340323	0.175584	0.0242117	0.029236	0.677927	0.23691
177.164	-0.0174685	0.408109	-0.00930121	0.616101	0.695587	0.849581
177.509	0.0162685	2.56937	-0.13873	0.782492	0.16297	0.114402
177.958	-0.0186753	-1.20152	0.0486654	0.0157913	5.99982e-05	0.000231183
178.036	0.00403256	0.187319	-0.00323276	0.883085	0.81999	0.933542
178.059	0.0863088	1.49944	-0.0852123	0.0707597	0.273253	0.191494
178.059	-0.0144273	-0.455589	0.0215797	0.438573	0.415506	0.413334
178.086	0.031216	0.925795	-0.0580397	0.410159	0.41537	0.28383
178.086	0.0722998	1.20727	-0.0537193	0.049952	0.248455	0.274533
178.107	0.0271427	0.036782	-0.00912643	0.27658	0.959783	0.790987
178.123	0.00758483	0.500953	-0.0140567	0.699876	0.401734	0.61425
178.991	-0.013049	-0.690132	0.0449797	0.735437	0.553416	0.415721
179.054	-0.00678289	-0.391121	0.0135071	0.549596	0.259555	0.402969
179.064	-0.00309971	0.675924	-0.0318186	0.906766	0.401657	0.402299
179.064	0.000352883	0.192182	-0.00786057	0.981402	0.673337	0.714272
179.07	0.00227755	0.145084	-0.0161749	0.948167	0.890244	0.744616
179.07	0.0774843	2.2157	-0.102864	0.0334697	0.0410499	0.0437074
179.07	0.030878	1.72324	-0.103179	0.726732	0.518294	0.414465
179.093	0.0132225	-0.00123211	0.00633291	0.399866	0.997881	0.772579
179.107	0.00351201	0.157014	-0.00460892	0.817724	0.731609	0.830623
179.143	0.00398675	0.567059	-0.0194448	0.870275	0.444289	0.575656
179.143	-0.00658912	-0.050725	-0.000864744	0.851819	0.961742	0.986159
179.985	-0.0125575	1.13772	-0.0376505	0.712683	0.276988	0.439549
179.991	0.0219421	0.807909	-0.0508462	0.570914	0.488223	0.35856
180.006	0.0642933	1.90748	-0.0709948	0.199638	0.204316	0.310074
180.065	0.0756595	0.777427	-0.0304065	0.0533844	0.477213	0.554037
180.065	0.0122165	-0.98142	0.0511966	0.712337	0.331921	0.285084
180.074	-0.0235488	-0.497993	0.0206106	0.551509	0.673474	0.711172
180.077	-0.0133539	0.184698	-0.014664	0.37882	0.680991	0.491546
180.087	0.0335427	0.780777	-0.0307053	0.230814	0.346695	0.429799
180.087	-0.0425735	-0.847282	0.0283783	0.244482	0.432653	0.574693
180.175	0.0382355	0.992575	-0.0409083	0.274132	0.340939	0.402949
181.029	0.0311904	1.50573	-0.0930369	0.400321	0.1859	0.0907428
181.05	0.0167428	-0.700828	0.0115989	0.507985	0.359857	0.743961
181.06	0.103503	0.351978	-0.0251651	0.156736	0.866883	0.799478
181.06	-0.0130992	-0.929253	0.0390918	0.496837	0.123417	0.164989
181.072	-0.0335112	-0.183226	0.0193221	0.061638	0.713724	0.417129
181.072	-0.0190098	-0.0426265	-0.00791717	0.175414	0.91606	0.678995
181.086	0.0472735	0.942314	-0.0442738	0.118884	0.286305	0.287831
181.097	-0.0301969	0.00115275	0.00459764	0.397885	0.999128	0.926364
181.097	0.058063	0.292576	-0.00927027	0.21378	0.829177	0.884633
181.108	-0.0127789	-0.644951	0.0357213	0.728897	0.561673	0.496493
181.122	-0.0186991	0.00829979	-0.00276254	0.499965	0.991958	0.943274
181.122	-0.0120346	0.172692	-0.00506329	0.439131	0.708586	0.815845
181.159	0.042037	2.16842	-0.106658	0.140607	0.0188551	0.0151581
181.159	0.0107522	0.17504	-0.00664151	0.751176	0.863178	0.889657
181.978	-0.023193	-0.999059	0.0524951	0.558005	0.403885	0.353876
181.988	-0.00634341	-0.207979	0.00666016	0.591815	0.558334	0.68975
181.988	-0.0162959	-0.656638	0.027599	0.52867	0.400591	0.452194
182.057	-0.00181524	0.73404	-0.0722808	0.973869	0.660156	0.364917
182.058	0.00612487	-0.470532	0.0170119	0.797224	0.513846	0.615245
182.07	0.0215788	0.502888	-0.0145251	0.344117	0.459	0.64763
182.081	-0.0108408	-0.471669	0.0111648	0.224499	0.0879579	0.369382
182.118	-0.00321696	-0.00737289	0.0058171	0.756218	0.981039	0.691786
182.118	0.0407555	1.59159	-0.0736708	0.305331	0.188628	0.196181
182.985	0.00427968	0.838161	-0.0254736	0.906785	0.450093	0.623834
182.985	0.000376341	0.867248	-0.0339567	0.993126	0.512019	0.584946
183.078	0.0154433	0.561707	-0.0209071	0.310349	0.223305	0.330601
183.102	0.0447147	1.35709	-0.0637866	0.0916914	0.0883887	0.0892165
183.138	0.0172905	0.346888	-0.010259	0.429505	0.594548	0.737506
183.138	-0.0123136	0.505858	-0.021452	0.52998	0.393221	0.441103
184.073	0.0100093	0.22315	-0.0101174	0.239036	0.375323	0.393255
184.073	0.000957011	-0.123835	-0.00705359	0.888808	0.549408	0.471022
184.082	0.0156059	0.519017	-0.0181575	0.295624	0.24873	0.385991
184.096	-0.030967	-1.00254	0.0296239	0.0482656	0.0352392	0.16277
184.485	-0.00345079	0.716776	-0.0284728	0.86483	0.25174	0.33027
184.986	-0.00637347	0.451761	-0.0226068	0.697169	0.364846	0.337139
185.023	-0.0112775	-0.36941	0.00627671	0.46897	0.430109	0.773551
185.071	-0.00937524	0.13022	-0.00450506	0.466483	0.733707	0.802623
185.071	0.0782319	1.78414	-0.102732	0.2334	0.358918	0.266557
185.076	0.00317273	-0.0891152	-0.0072715	0.556364	0.581456	0.346114
185.082	0.0125765	0.422624	-0.0128908	0.394389	0.341951	0.534045
185.092	-0.00243623	0.337414	-0.0100056	0.948901	0.767739	0.852452
185.092	-0.0130147	0.016563	-0.00984581	0.497426	0.976807	0.714696
185.116	0.109284	3.20922	-0.140233	0.140157	0.14798	0.17729
185.128	-0.0356695	-0.717053	0.0485491	0.0983682	0.253003	0.110229
185.154	0.00360384	0.67472	-0.0236064	0.868894	0.313346	0.449893
185.154	0.0126195	1.23095	-0.0509665	0.786168	0.384772	0.443571
185.96	-0.00559231	-0.258648	0.00580291	0.540651	0.350757	0.652286
185.983	0.0190264	0.295956	-0.0182835	0.301576	0.585959	0.477322
186.026	0.0428408	1.06057	-0.0528986	0.121273	0.193945	0.171068
186.027	-0.0310578	-2.16553	0.0533184	0.766145	0.492979	0.718307
186.059	-0.001377	-0.157242	0.00466749	0.947763	0.803307	0.875275
186.076	-0.0256944	-0.300912	-0.00106472	0.342354	0.706296	0.977366
186.076	-0.0336677	0.320522	0.0429256	0.037826	0.473222	0.0571577
186.077	0.00363577	-0.102051	-0.00561283	0.458361	0.487168	0.419272
186.086	-0.0545175	-1.52434	0.0725109	0.150875	0.178219	0.1746
186.106	-0.0195855	-0.877909	0.0433135	0.0544859	0.00786845	0.00597652
186.112	-0.00130804	-0.145285	0.000783821	0.970256	0.890243	0.987394
186.112	0.0287097	0.612205	-0.0266422	0.43578	0.577166	0.606415
186.122	0.000967436	-0.101741	0.00239304	0.982503	0.938728	0.969403
186.149	-0.0257873	-0.391353	0.0215281	0.137723	0.436725	0.366318
186.549	-0.00108062	0.0343122	0.00620604	0.925016	0.920652	0.703145
186.828	0.00349729	0.0089248	0.00427767	0.675641	0.971501	0.717181
186.956	-0.0315602	0.538375	-0.0052328	0.155718	0.405937	0.862005
186.956	-0.00548781	0.483811	-0.0184211	0.728816	0.317515	0.416035
186.981	-0.000549139	-0.833369	0.0381649	0.983442	0.304825	0.318225
186.981	-0.00319982	0.743773	-0.0406366	0.889045	0.291179	0.224837
187.056	0.00217023	-0.0144685	0.000379625	0.863984	0.969615	0.983085
187.079	-0.0729718	0.01163	0.0863756	0.453491	0.996784	0.528908
187.097	0.0611705	1.69249	-0.0815552	0.0230488	0.0334115	0.0303116
187.108	0.00415071	0.0232133	-0.0075793	0.643794	0.931001	0.551685
187.126	-0.0265637	-0.68324	0.0330876	0.124422	0.182079	0.171294
187.126	-0.0126818	-0.567826	0.0302603	0.526698	0.349713	0.292881
187.132	-0.00762483	1.56594	-0.0755387	0.873728	0.288145	0.277595
187.148	-0.0217997	0.5576	-0.0283241	0.572072	0.629359	0.603313
188.071	-0.00639679	-1.00157	0.0460522	0.376585	0.000439225	0.000537425
188.092	0.0884005	1.344	-0.0821081	0.0875125	0.364385	0.245235
188.128	0.0429846	0.150441	-0.0125294	0.467154	0.931633	0.879568
188.128	0.0185173	0.450362	-0.023107	0.476124	0.562034	0.528535
188.176	0.0478122	1.16355	-0.052441	0.103218	0.178057	0.196448
188.825	0.0153235	0.3344	-0.00990885	0.0750159	0.181636	0.390277
189.017	0.0128824	1.04483	-0.0762008	0.794789	0.485899	0.287761
189.074	-0.00657469	-1.08177	0.0504877	0.338019	0.000142275	0.000155335
189.087	-0.010444	-0.077373	-0.00638977	0.359964	0.818134	0.687763
189.123	0.00220888	0.185782	-0.0113722	0.835632	0.563233	0.455082
189.127	-0.00653366	0.105197	-0.00069103	0.636668	0.799199	0.971684
189.127	-0.00437187	0.620653	-0.0233194	0.887969	0.508829	0.597245
189.135	0.0578836	-0.0817553	-0.0114692	0.0493626	0.919729	0.764646
189.16	0.00686785	-0.436866	0.00786342	0.413466	0.09764	0.505816
189.164	0.0241586	0.951129	-0.04855	0.0987071	0.0367785	0.0257691
189.164	0.0180543	0.680497	-0.0236322	0.404197	0.298683	0.439111
190.05	0.0688648	1.62554	-0.0926213	0.264963	0.375655	0.287877
190.071	0.00267442	0.011995	-0.00449132	0.792559	0.968591	0.754959
190.077	-0.00296258	-1.11242	0.0516255	0.818099	0.0123141	0.0134052
190.086	0.0180118	0.00166839	-0.00960487	0.443787	0.998089	0.77035
190.107	0.0164086	0.0072853	0.00128589	0.631434	0.994307	0.978687
190.119	0.0629451	0.212336	-0.0293733	0.0358122	0.794919	0.450538
190.127	-0.00288635	0.0412827	-0.00318934	0.893069	0.948886	0.91634
190.823	0.0068792	0.0325302	-0.00349357	0.190604	0.83059	0.627384
190.912	-0.00228378	-0.61882	0.0138087	0.876648	0.177622	0.510668
190.979	0.000854957	0.328172	-0.0203878	0.957231	0.496885	0.374009
190.979	-0.0182207	-0.809639	0.0348939	0.315926	0.14707	0.18186
191.039	0.0296285	0.688218	-0.014537	0.289376	0.40756	0.707283
191.066	0.0165541	0.170708	-0.0150348	0.163872	0.619477	0.359705
191.067	0.026028	-0.423411	0.0317565	0.242052	0.517213	0.309284
191.082	-0.00220311	-1.3171	0.022425	0.903943	0.0302444	0.392431
191.103	0.0186013	-0.201013	0.00952411	0.0283631	0.387151	0.384814
191.107	-0.0225155	-1.26038	0.05282	0.534618	0.255936	0.309774
191.143	-0.0149995	-0.294558	0.0174961	0.768348	0.846953	0.807944
191.143	-0.0614739	-0.559215	0.0271817	0.092342	0.589351	0.577973
191.179	-0.0232111	-0.226315	0.0379051	0.177574	0.649888	0.124027
192.024	-0.0383041	-2.23918	0.059465	0.271056	0.0441369	0.22935
192.066	-0.00480714	-1.66718	0.0172515	0.651063	0.0001702	0.261997
192.074	0.0119668	0.293599	-0.0137346	0.363767	0.45502	0.458394
192.102	-0.00956376	0.0206416	-0.0016974	0.514622	0.962264	0.934229
192.102	-0.00857554	-0.0175079	-0.0159495	0.798237	0.986101	0.736989
192.123	-0.0206643	0.742501	-0.0391587	0.0345599	0.0145033	0.00772642
192.159	0.0203939	0.194549	-0.00793844	0.218242	0.686772	0.726829
193.006	-0.0124688	-0.0645917	0.0168114	0.762998	0.958394	0.773701
193.007	0.0123089	0.52846	-0.0126625	0.74818	0.646679	0.81516
193.05	0.0200731	-0.0207988	0.00366357	0.365607	0.974626	0.905422
193.068	0.0187656	-0.249317	0.000437622	0.489656	0.757706	0.990816
193.069	-0.00362262	-1.83606	0.0145032	0.787286	0.000549099	0.449839
193.086	-0.00234046	0.239474	-0.00473887	0.863974	0.561625	0.806367
193.097	0.017689	0.877279	-0.0342943	0.607982	0.40097	0.484076
193.097	0.0329048	1.10988	-0.0535389	0.211673	0.163753	0.154926
193.119	-0.0882296	-1.03077	0.0517711	0.189757	0.598188	0.574765
193.119	0.00898591	-0.314867	-0.00327213	0.838863	0.81232	0.958208
193.119	0.0017555	0.203168	-0.00560309	0.942287	0.780362	0.870271
193.122	-0.0256631	-0.265942	0.0176008	0.247879	0.682223	0.566761
193.122	0.0175915	0.475492	-0.020474	0.479615	0.523338	0.559363
193.132	0.0115162	0.116256	-0.0184453	0.378265	0.763466	0.320552
193.159	-0.00224124	0.342565	-0.0117326	0.943198	0.717333	0.792261
193.159	0.0377613	0.0852373	-0.00797966	0.279424	0.93348	0.868405
193.159	-0.00832048	-1.02366	0.0431579	0.803926	0.318421	0.370221
193.163	0.0211528	0.751591	-0.0303227	0.502595	0.428949	0.496897
193.93	5.22195e-05	0.821879	-0.0291183	0.998492	0.331349	0.461441
193.998	-0.011669	-2.99533	0.117538	0.599849	0.000599898	0.00236146
194.022	-0.0091601	-1.01651	0.0251458	0.676236	0.139368	0.422319
194.081	-0.00418148	-0.291527	0.00642659	0.807482	0.573337	0.791197
194.102	-0.00110269	1.82474	-0.0605874	0.984933	0.308457	0.468212
194.117	0.00576894	0.339554	-0.0139951	0.846069	0.703937	0.739514
194.118	0.0317594	0.503482	-0.0280733	0.014551	0.157565	0.0998764
194.118	0.0536351	1.46314	-0.0650189	0.0313557	0.0468082	0.0587243
195.088	-0.0241207	0.359326	-0.00527968	0.486072	0.727368	0.913264
195.102	-0.0926491	-1.94398	0.0942398	0.139653	0.290239	0.277416
195.113	0.0149477	0.322557	-0.0101948	0.598214	0.703839	0.798482
195.113	0.00835717	-0.461063	0.0127261	0.887879	0.795625	0.879343
195.123	-0.00067552	0.321961	-0.00634674	0.975579	0.628459	0.838982
195.123	0.0405365	1.61515	-0.0715049	0.127193	0.0502046	0.0635332
195.123	0.0130115	0.596458	-0.0284876	0.351291	0.164152	0.159104
195.138	0.00791307	0.447385	-0.0146761	0.767326	0.57893	0.698386
195.138	-0.00867293	0.623172	-0.0237798	0.683743	0.337163	0.434105
195.138	-0.00810754	0.236979	-0.01534	0.783842	0.789245	0.713965
195.174	-0.00733838	-0.0601072	0.0107063	0.376213	0.806133	0.361812
195.174	-0.0217654	-0.835237	0.043678	0.616131	0.522749	0.479213
195.968	-0.0180924	-1.94755	0.0722908	0.769333	0.302941	0.413293
196.029	0.0600976	1.27355	-0.0503484	0.0585443	0.165554	0.239287
196.091	0.0786436	2.68487	-0.114165	0.0761136	0.0473809	0.0695765
196.097	0.0065694	-0.657011	0.0241724	0.505105	0.0408976	0.0990979
196.857	-0.0106839	-0.485588	0.0241172	0.145754	0.0362572	0.0287924
196.865	0.0165798	0.211436	-0.0106501	0.454254	0.748002	0.731465
197.032	0.0666283	1.9532	-0.074183	0.195841	0.205542	0.302053
197.059	-0.00332532	0.170703	0.00240452	0.846095	0.740177	0.920896
197.094	0.0140215	0.442929	-0.0150604	0.372766	0.34885	0.495356
197.1	0.00736876	-1.585	0.0639531	0.827988	0.137308	0.197949
197.101	0.00324455	0.16441	-0.00624021	0.905705	0.841501	0.872048
197.117	-0.00193008	-0.337091	0.0116904	0.901405	0.475498	0.597787
197.117	0.0332285	1.63219	-0.0724702	0.377218	0.159102	0.18274
197.128	0.0180466	-0.314295	0.0114569	0.606044	0.763771	0.816089
197.154	-0.0138565	0.00182047	0.000166391	0.533237	0.997805	0.995743
197.154	0.00253971	0.442355	-0.0192683	0.846543	0.273275	0.309613
197.644	-0.00726668	-0.796802	0.0301354	0.759511	0.274638	0.376494
198.053	0.0408633	0.225328	-0.012417	0.000514827	0.404642	0.332547
198.076	0.0193527	0.607796	-0.0215181	0.439197	0.418615	0.541094
198.076	0.00522723	0.0700204	-0.00992537	0.785866	0.903323	0.715627
198.088	0.0593849	-0.257483	-0.0246696	0.000646176	0.521633	0.204529
198.097	0.0131789	0.47847	-0.0180099	0.399635	0.311385	0.41524
198.113	0.0106623	0.492314	-0.0280216	0.608933	0.434527	0.348225
198.185	0.00332088	0.0691612	0.0157774	0.88549	0.920346	0.630088
198.862	0.0199752	0.417818	-0.0204055	0.343465	0.504741	0.48982
199.028	0.0677645	1.94055	-0.0721233	0.191833	0.211387	0.318443
199.094	0.0147425	0.43683	-0.0146239	0.314728	0.320473	0.475886
199.101	0.0151433	0.48616	-0.0169811	0.348498	0.31703	0.454132
199.108	-0.0106675	-0.0969273	-0.00405575	0.535617	0.850066	0.866725
199.108	0.00850083	0.463637	-0.0181166	0.738295	0.545779	0.615692
199.108	0.00864004	1.00767	-0.0516161	0.797779	0.328543	0.290121
199.169	-0.0403225	-0.700865	0.0264462	0.0413491	0.210319	0.310266
199.181	0.000551812	0.260956	0.0054708	0.952168	0.353337	0.675247
200.036	0.0247998	0.385998	-0.0247435	0.143043	0.431997	0.290541
200.041	-0.0267788	0.224967	-0.0318937	0.379759	0.802762	0.457334
200.044	-0.00456991	-0.295148	0.0207381	0.780596	0.551131	0.378657
200.068	-0.0413298	-0.497675	0.0305624	0.0621165	0.425148	0.3033
200.076	-0.00127294	-1.46443	0.0637082	0.905784	0.00057454	0.00107285
200.092	0.0755085	1.95522	-0.0936229	0.0693541	0.110854	0.105902
200.102	0.0129128	0.274153	-0.00542036	0.336655	0.492287	0.771492
200.121	0.00077742	0.518209	-0.0226738	0.976151	0.510498	0.540819
200.127	-0.00495984	-1.05689	0.061794	0.879187	0.291699	0.196408
200.128	-0.0163487	-0.540737	0.0126504	0.425285	0.380768	0.659623
200.128	-0.0207149	-0.585092	0.0215873	0.194097	0.219658	0.330767
200.164	0.0311332	0.571288	-0.0335205	0.165858	0.384581	0.283299
200.165	0.0222358	0.506187	-0.0219679	0.308732	0.435604	0.472036
200.201	-0.00102803	0.0816908	-0.00316714	0.963813	0.904372	0.921283
200.201	0.0368616	1.07708	-0.056976	0.168919	0.17941	0.135584
200.859	0.0131809	0.260513	-0.0117683	0.558987	0.699068	0.710974
200.973	-0.0355087	-0.0387364	-0.0253973	0.606788	0.984983	0.793784
200.996	0.0538147	1.58627	-0.0826438	0.464489	0.472145	0.427948
200.996	0.00393975	1.23488	-0.0253957	0.964239	0.641025	0.838208
201.072	-0.0371655	-0.319914	0.0226572	0.0775271	0.589829	0.421577
201.112	-0.00160188	0.784363	-0.030959	0.96657	0.498206	0.569509
201.124	0.0313449	2.48275	-0.0561806	0.175621	0.00252858	0.0931063
201.148	0.00610664	1.0228	-0.0794951	0.924695	0.599802	0.391715
201.149	-0.0211402	-0.719655	0.0291405	0.569077	0.519027	0.578759
202.007	-0.0345195	-0.221044	-0.0112149	0.288969	0.816796	0.803135
202.007	-0.0115468	-0.511609	0.0221408	0.548159	0.379396	0.41849
202.008	-0.034086	-0.290386	0.0234796	0.0632204	0.571824	0.338452
202.067	-0.0441618	-0.58737	0.0352258	0.0585466	0.372336	0.261258
202.071	0.086177	1.34479	-0.0820663	0.0730217	0.326939	0.210481
202.107	-0.0180088	-0.584108	0.0126027	0.0296366	0.0205018	0.245555
202.117	-0.0148456	-0.346461	0.00897078	0.646835	0.721054	0.844225
202.118	0.0266805	0.0616486	-0.00881021	0.263707	0.929527	0.788896
202.144	0.0883487	1.51069	-0.0778171	0.0371563	0.20644	0.170105
202.144	0.0124537	-0.671161	0.0208836	0.734276	0.54421	0.687618
202.18	-0.0224193	-0.730885	0.0274799	0.589352	0.557937	0.639385
202.932	-0.0126993	-0.527704	0.0176405	0.30256	0.16149	0.310848
202.99	-0.0722695	-2.01188	0.094751	0.279081	0.313533	0.313974
203.007	0.00595093	0.649477	-0.0405918	0.859813	0.523918	0.40119
203.053	-0.010842	-0.729709	0.0155355	0.71643	0.420351	0.71287
203.103	-0.0368168	-0.627701	0.0118958	0.104285	0.337598	0.695077
203.103	0.0120387	-0.976358	0.0409489	0.531764	0.107296	0.147423
203.139	0.0160867	1.16596	-0.0366005	0.455243	0.0869127	0.238157
203.15	0.0293655	0.0240411	-0.018689	0.119441	0.964258	0.465076
203.223	0.0193858	1.36416	-0.00944588	0.566106	0.19155	0.84231
204.008	-0.0152922	-2.02967	0.070345	0.617025	0.0423489	0.120817
204.019	-0.0105153	-1.32088	0.0417127	0.606766	0.0470214	0.163977
204.087	-0.0110692	0.504447	0.03105	0.379967	0.191358	0.0957185
204.087	-0.020302	-0.29649	0.00485993	0.29046	0.600187	0.85464
204.123	-0.0663628	-0.216126	0.0445533	0.00228562	0.682913	0.0921118
205.068	0.00311677	-0.231678	-0.00193262	0.881481	0.712494	0.947859
205.082	-0.0101187	-0.505232	0.0231023	0.188841	0.0388583	0.0440654
205.086	-0.00490705	0.183515	-0.0036534	0.599765	0.514386	0.781443
205.086	-0.00201154	-0.608425	0.0218213	0.899402	0.217416	0.341511
205.097	-0.00781641	-1.09813	0.0500382	0.333032	0.000493839	0.000647958
205.119	0.0374094	0.938585	-0.0422101	0.182512	0.259591	0.281003
205.126	-0.0632693	-0.192325	0.0439921	0.00260263	0.708086	0.0874655
205.195	-0.0306492	-0.730177	0.0647451	0.205874	0.309099	0.0689217
205.563	0.00306374	0.344379	-0.0103405	0.833095	0.435394	0.616586
205.632	0.0400302	1.48805	-0.0606161	0.2276	0.141084	0.198347
206.055	0.0129542	-0.0230508	-0.00898643	0.0817751	0.912151	0.369796
206.065	0.00288076	0.454996	-0.0156518	0.842718	0.306753	0.451079
206.081	-0.00436172	0.545587	-0.0222596	0.826105	0.367592	0.433526
206.094	0.0011359	-1.31279	0.0570068	0.901341	0.000379923	0.000735197
206.101	-0.006288	-1.12224	0.050368	0.388018	0.000179729	0.00027364
206.112	-0.0521849	-2.00614	0.0637513	0.468438	0.356263	0.529949
206.118	0.0127304	0.952013	-0.0361806	0.507459	0.114297	0.194871
206.127	-0.0593741	-0.229752	0.0450677	0.00179159	0.616085	0.0534107
206.138	0.0221087	-0.140191	0.0261377	0.630776	0.918697	0.687392
206.148	-0.02889	-0.711724	0.0187141	0.572849	0.642602	0.795115
206.148	-0.0696407	-2.34169	0.0942146	0.361588	0.308657	0.382081
206.886	0.00683689	-0.149461	-0.00374863	0.641692	0.733984	0.856266
206.894	0.016963	0.0813135	-0.0201116	0.240818	0.846988	0.32128
207.018	-0.00260653	0.301	-0.00858897	0.833615	0.424704	0.625959
207.018	-0.0187382	-0.751702	0.0413227	0.633329	0.525117	0.460045
207.018	-0.0560593	-1.60889	0.116546	0.443716	0.463245	0.266912
207.066	0.00718286	0.32267	-0.0142665	0.536646	0.359625	0.389215
207.097	0.00478988	0.471167	-0.0279878	0.854055	0.549223	0.452452
207.138	-0.0267284	-0.884556	0.0448154	0.283666	0.239349	0.20803
207.138	-0.0120693	0.0431866	0.00119544	0.405767	0.919841	0.952872
207.174	-0.0333227	-1.61563	0.0740825	0.411513	0.194233	0.205841
208.014	-0.0389615	-3.09298	0.130002	0.108044	0.000616005	0.00147981
208.069	0.0195649	-0.0622681	-0.00542364	0.302436	0.910881	0.836266
208.097	-0.023237	-0.58909	0.0203551	0.544774	0.608008	0.706211
208.133	0.00127373	0.0398618	-0.00221226	0.902194	0.897996	0.880054
208.138	-0.000238433	-0.280193	0.0112134	0.9915	0.677597	0.723851
208.884	-0.0140348	-1.15865	0.0409738	0.490719	0.074102	0.167929
208.891	0.0149252	-0.00412091	-0.0159761	0.286916	0.991985	0.415441
209.059	0.00241668	-0.474107	0.0140758	0.82054	0.155327	0.358426
209.073	0.0193255	-0.107731	-0.00526259	0.268191	0.832808	0.826854
209.092	-0.00487824	-1.71909	0.0197557	0.642478	0.000117275	0.197703
209.117	0.0477193	0.476409	-0.0276639	0.131619	0.600104	0.519691
209.117	-0.00512222	-0.52852	0.0197537	0.854417	0.531179	0.618454
209.154	-0.00106562	0.206012	-0.00575204	0.971517	0.818217	0.891638
209.154	0.00437103	-0.652108	0.0321727	0.873701	0.435062	0.414547
209.161	-6.13892e-05	0.694248	-0.0379814	0.996854	0.155003	0.103625
209.19	0.00318764	0.0787366	-0.0186079	0.890484	0.909726	0.572288
209.19	-0.033446	-1.09824	0.0559721	0.299659	0.258387	0.223798
209.996	-0.0180951	-0.640662	0.0165376	0.410485	0.334078	0.591681
210.076	-0.00929121	-0.0291961	0.00409422	0.602468	0.956239	0.870398
210.096	-0.00392217	-1.00309	-0.00581814	0.815598	0.0648661	0.806773
210.107	-0.0277818	-1.22842	0.0446954	0.380633	0.204579	0.320877
210.107	0.017894	0.412068	-0.00879014	0.374753	0.492681	0.754309
210.112	0.0150196	-0.765535	0.00824793	0.75015	0.590014	0.901409
210.113	-0.050158	-0.61313	0.0278395	0.164711	0.55777	0.572153
210.888	-0.0277932	-1.38354	0.053043	0.394006	0.168083	0.255883
211.096	-0.0104487	-0.853784	-0.0120937	0.739787	0.372759	0.78559
211.107	0.0170659	0.0503838	-0.0113855	0.231751	0.903399	0.563395
211.108	-0.0331963	0.505189	-0.0380188	0.531527	0.749436	0.611344
211.108	-0.0227328	-0.421909	0.0230935	0.409587	0.606715	0.55082
211.132	-0.00761271	0.806459	-0.0312309	0.809454	0.40112	0.488229
211.132	0.0342553	0.251336	-0.0196981	0.394262	0.832534	0.725621
211.132	0.00678999	-0.459182	0.0182332	0.670346	0.344741	0.42356
211.133	0.0188532	-0.282762	0.0170554	0.597192	0.790715	0.734433
211.144	0.00772479	0.831242	-0.04693	0.786194	0.339373	0.256426
211.169	-0.00435944	0.333541	-0.0154473	0.858877	0.651432	0.657105
211.169	0.00455437	0.357542	-0.0169234	0.527172	0.114082	0.11276
211.206	-0.0110222	0.320608	0.00794257	0.62322	0.633722	0.801584
211.552	-0.00279168	-0.662042	0.0334657	0.891013	0.290249	0.258429
211.552	-0.00846406	-0.286865	0.0164812	0.427002	0.371268	0.279724
211.659	-0.0136077	0.0288148	-0.000777299	0.347711	0.94614	0.969161
211.941	0.039035	2.71665	-0.141154	0.439384	0.0882624	0.0634275
212.092	0.130574	1.19955	-0.0840855	0.0170161	0.413185	0.231432
212.103	0.0108395	-0.0314919	-0.00375251	0.601129	0.959386	0.897608
212.165	0.0932405	2.10995	-0.112278	0.0895707	0.188875	0.141812
212.201	0.000779024	0.677491	-0.0160187	0.956336	0.131052	0.43212
212.839	0.0105551	0.28551	-0.0100748	0.477627	0.521151	0.629724
212.956	0.0557001	2.88561	-0.126913	0.172055	0.0275104	0.0373929
213	-0.0953627	-1.80989	0.101082	0.0267023	0.136272	0.0828735
213.098	-0.0464392	-0.858856	0.0362934	0.0473408	0.198228	0.24557
213.112	-0.0157358	-0.958731	0.0423671	0.616741	0.317323	0.347321
213.123	0.023181	0.190041	-0.0157783	0.273039	0.75897	0.590487
213.123	0.0304257	-1.59979	0.0722566	0.314197	0.0904452	0.103144
213.149	0.0284939	0.941441	-0.0482368	0.352784	0.307993	0.269721
213.149	0.0284933	0.601087	-0.030882	0.0366275	0.124153	0.0967054
213.16	-0.0216789	-0.788573	0.0279627	0.428487	0.340018	0.469202
213.185	-0.0131509	0.075084	0.00228304	0.249472	0.821712	0.884361
214.004	-0.0146707	-0.264433	-0.00688204	0.564658	0.728128	0.847537
214.144	-0.0133649	-0.278007	0.0134365	0.186259	0.350193	0.338608
214.144	0.040134	0.10965	-0.0122432	0.286569	0.920777	0.813946
214.18	0.0529909	1.04005	-0.0563682	0.244411	0.438799	0.375335
214.553	-0.00572102	-0.77907	0.0269618	0.840371	0.368554	0.505795
214.836	0.0100351	0.238255	-0.0081291	0.495601	0.588305	0.694353
214.918	0.0015404	0.932983	-0.0474642	0.943674	0.170895	0.141947
215.053	-0.00531876	-0.834061	0.0300361	0.849485	0.330759	0.453714
215.07	-0.0251286	0.212471	-0.00637287	0.0578659	0.565492	0.713458
215.128	0.00693363	-0.161751	0.0169659	0.715855	0.77689	0.531133
215.128	-0.0135525	0.21095	-0.00905104	0.108118	0.385424	0.428273
215.139	0.00188559	-0.17426	-0.00410599	0.891896	0.676489	0.834332
215.164	0.00188105	0.531846	-0.0204854	0.906702	0.28132	0.374812
215.164	0.00585106	0.422801	-0.0159293	0.723594	0.400258	0.499074
216.01	0.0169189	0.19653	-0.0116676	0.233706	0.636021	0.552269
216.063	0.0357308	0.177843	-0.0112235	0.00153299	0.511558	0.382946
216.085	0.0895568	1.64072	-0.085957	0.051793	0.211936	0.168528
216.122	0.0156678	-0.605311	0.0293118	0.59145	0.49118	0.479697
216.122	-0.0163238	-0.191816	0.00877863	0.249993	0.644352	0.653952
216.133	-0.00672843	-0.702907	0.0265742	0.84656	0.504184	0.590927
216.833	0.0170605	0.379101	-0.0137503	0.262815	0.401231	0.515792
216.923	0.014426	-0.0972564	-0.0207217	0.495657	0.877153	0.489051
216.951	-0.0268267	0.210502	-0.00285276	0.358594	0.807046	0.943957
217.066	0.0364736	0.227376	-0.0114928	0.00102413	0.38868	0.356467
217.105	-0.0171154	0.0235725	0.00846254	0.178846	0.948815	0.626665
217.118	0.022308	1.04305	-0.0764446	0.613568	0.434794	0.232929
217.13	0.000711587	-0.956645	0.0593912	0.980088	0.275736	0.158446
217.195	0.00304195	0.248034	-0.00701119	0.79824	0.491043	0.67767
217.572	-0.0100502	0.268157	-0.00595305	0.560281	0.603908	0.806132
218.082	0.0158359	0.559908	-0.0181387	0.45371	0.379411	0.542295
218.139	-0.12786	-2.29335	0.115825	5.05006e-05	0.00321418	0.00199654
218.15	0.0128081	0.372249	-0.0182	0.528195	0.54094	0.526259
218.157	0.0133163	0.631746	-0.0240814	0.546509	0.345813	0.442891
218.92	0.0220681	0.486357	-0.0460002	0.285145	0.427183	0.125068
218.984	-0.00813059	-1.13867	0.0301523	0.893213	0.534144	0.725423
219.026	-0.0486872	-1.35754	0.051699	0.164036	0.193446	0.287511
219.086	0.0116969	0.536162	-0.026993	0.55723	0.374425	0.343951
219.098	0.0737145	1.13034	-0.0734487	0.00383794	0.092854	0.0270723
219.134	-0.00519101	0.555929	-0.0200934	0.712954	0.203543	0.322816
219.134	0.0376425	-0.228333	0.000816631	0.00248653	0.456044	0.954361
219.142	-0.129087	-2.32477	0.118662	3.56023e-05	0.00242347	0.00137049
219.174	-0.0225687	0.819814	-0.0404777	0.494279	0.410032	0.388865
219.174	-0.00994512	-0.542298	0.0324867	0.485238	0.215071	0.122114
219.211	-0.0648165	-1.07245	0.067978	0.0020604	0.0518754	0.013277
219.211	-0.069412	-1.40403	0.0683999	0.000578578	0.00880874	0.00725659
219.648	-0.05302	-1.65218	0.0730034	0.0148728	0.0121249	0.0170907
219.648	-0.00305063	0.296132	-0.00590592	0.907844	0.708743	0.874122
219.968	-0.021123	-0.882305	0.0178481	0.386928	0.235094	0.601457
220.118	-0.023301	-0.756055	0.0201077	0.00527024	0.00316442	0.0601904
220.934	-0.00915665	1.65213	-0.0890482	0.827356	0.204866	0.151243
220.935	0.00224566	0.362412	-0.0195674	0.871324	0.390872	0.328056
221.034	0.0167269	0.438667	-0.00398389	0.58166	0.629538	0.9256
221.077	0.0282257	0.410471	-0.0206815	0.534533	0.761891	0.746118
221.092	-0.0440147	-1.1131	0.058613	0.0454139	0.0843267	0.0573304
221.122	-0.0242206	-0.739496	0.0200127	0.00523267	0.00468118	0.0700261
221.153	0.00742527	0.362117	-0.0176244	0.683694	0.510224	0.496853
221.154	0.040897	1.00374	-0.0518551	0.0962485	0.165568	0.131608
221.19	0.00856165	0.35822	-0.016893	0.502326	0.353778	0.353603
221.19	-0.000581307	-0.534501	0.0195229	0.987473	0.63206	0.710086
222.098	-0.00470409	0.630038	-0.0469779	0.872735	0.479056	0.270341
222.113	-0.000524613	0.420256	-0.0262796	0.978063	0.467878	0.339615
222.868	0.00640393	0.00798445	-0.00948163	0.570841	0.981075	0.553162
223.021	-0.0271558	0.0146433	0.0108674	0.212601	0.98151	0.715994
223.064	-0.0629835	-1.91201	0.0898491	0.0648771	0.0621651	0.0628803
223.064	0.00206988	0.136741	-0.0051872	0.75815	0.501068	0.586944
223.075	-0.0750673	-2.29437	0.0860269	0.0350655	0.0323233	0.0782916
223.075	-0.0142873	-0.532102	0.0259019	0.159629	0.0873638	0.0786608
223.096	0.0299776	0.412465	-0.021409	0.0562029	0.351562	0.306887
223.108	-0.00936209	0.132965	-0.00366529	0.575138	0.789664	0.875922
223.133	-0.0108503	-0.250921	0.00664907	0.755	0.809746	0.892257
223.133	-0.00446006	-0.146777	0.01231	0.769804	0.748294	0.569903
223.155	0.0520779	-0.205255	0.0428035	0.524069	0.93272	0.709589
223.169	0.0439957	0.800591	-0.0420515	0.0498749	0.210671	0.166354
223.169	-0.0131661	-0.00133219	0.00882181	0.460277	0.997989	0.724054
223.206	-0.00115009	0.577577	-0.0150232	0.953914	0.342726	0.595692
223.206	0.0295015	0.485428	-0.0264599	0.308647	0.570617	0.512933
223.989	-0.0607763	-0.832167	0.0457516	0.10858	0.444165	0.374294
224.114	-0.0221153	-0.0121184	0.00819235	0.565909	0.991574	0.879679
224.128	-0.00275456	-0.518641	0.0222433	0.955053	0.724224	0.748106
224.159	-0.0362929	-1.3923	0.0445867	0.469303	0.358152	0.528481
224.865	0.00929251	0.00798954	-0.0100433	0.383555	0.979746	0.502582
224.99	-0.00871252	0.180512	-0.00864864	0.705032	0.793438	0.790147
225.035	-0.00392638	-1.34578	0.00606669	0.932661	0.343671	0.926447
225.036	-0.0213061	-1.10444	0.0264389	0.48034	0.232108	0.534741
225.047	-0.0167655	-1.17109	0.0438129	0.406674	0.0683828	0.138034
225.123	0.00348551	0.331533	-0.0226316	0.922752	0.758932	0.657469
225.123	0.0089845	-0.734835	0.0405117	0.841534	0.587755	0.527049
225.148	-0.00765417	-0.17501	0.00555919	0.862833	0.895212	0.929264
225.148	-0.0129645	0.148956	-0.00421743	0.303911	0.688064	0.809034
225.185	-0.0230054	-0.363501	0.0131692	0.0391838	0.246334	0.367386
225.185	-0.0180163	0.126201	-0.00990974	0.547856	0.887583	0.81398
225.189	-0.0124662	0.194329	0.000401359	0.642062	0.80851	0.991518
225.196	0.00650152	0.872285	-0.0419067	0.865418	0.453698	0.445314
225.221	-0.000234123	0.350481	-0.0119159	0.977516	0.176569	0.320792
225.97	-0.0276495	-1.11658	0.0439262	0.146334	0.0584899	0.106543
225.987	-0.0116187	0.147389	-0.00390735	0.622241	0.834272	0.906275
226.011	0.0791435	2.29475	-0.0870171	0.184145	0.198208	0.294744
226.039	-0.0142564	-0.980753	0.0296513	0.660598	0.322269	0.520429
226.045	-0.00117477	-0.355567	-0.00680131	0.944976	0.490656	0.777877
226.123	-0.0291435	-0.888542	0.050134	0.340645	0.333143	0.25068
226.159	-0.0250461	-0.566973	0.0279771	0.405752	0.527813	0.509041
226.18	-0.00710411	0.417346	-0.0127708	0.825593	0.66702	0.779536
226.216	0.03468	-0.232211	0.0262054	0.00633954	0.475541	0.103273
226.862	0.0135444	0.14992	-0.01827	0.181294	0.610075	0.200797
226.951	-0.000583438	-1.21487	0.0183273	0.988402	0.323229	0.747322
227.042	0.0223898	0.391629	-0.0242169	0.151025	0.388773	0.263545
227.103	0.0185057	0.353457	-0.0280693	0.306623	0.509517	0.274435
227.103	-0.0271758	0.402791	0.00153235	0.282658	0.588608	0.964966
227.114	-0.00888908	-0.358142	0.00430432	0.696787	0.601704	0.893556
227.139	0.0170689	-0.241971	-0.0274534	0.528306	0.7642	0.474361
227.164	0.000796068	-0.172348	0.00147078	0.968825	0.778273	0.95928
227.164	-0.00800875	0.390952	-0.0198181	0.826006	0.721025	0.701108
227.175	-0.0175164	0.562822	-0.0300841	0.385239	0.353512	0.295264
227.175	0.0224882	0.525739	-0.021387	0.193077	0.303698	0.372045
227.183	0.0346892	0.719371	-0.0322177	0.22614	0.395122	0.418459
227.2	0.00334608	0.239319	-0.00263183	0.781783	0.512237	0.877426
227.201	0.00461161	-0.303593	0.0166906	0.781751	0.54574	0.482291
227.968	-0.0307716	-0.574877	0.0318149	0.529707	0.694024	0.644607
228.022	-0.0194918	-0.715108	-0.000898052	0.588009	0.508972	0.98583
228.045	0.0293809	0.775552	-0.0380609	0.277835	0.336955	0.318276
228.102	-0.0119245	0.203131	-0.00684133	0.755294	0.859333	0.899211
228.123	0.0463204	0.629262	-0.0370373	0.1471	0.496134	0.398036
228.123	-0.0280842	-0.455799	0.0169414	0.420668	0.659967	0.728263
228.196	-0.00647242	0.455412	-0.0114655	0.81748	0.590215	0.772663
228.232	0.0223175	-0.0737157	-0.00671499	0.234427	0.892648	0.794476
228.232	-0.00148099	0.113417	-0.00609439	0.905895	0.763201	0.731432
228.813	0.00559051	0.12491	-0.000113892	0.539167	0.646237	0.992884
229.118	-0.0543699	-0.212057	0.0158973	0.157598	0.847918	0.760662
229.13	0.0401799	0.254193	-0.0151966	0.0542225	0.660805	0.578825
229.155	0.0013761	-0.431365	0.00858759	0.941891	0.451767	0.748224
229.18	-0.0170972	0.713291	-0.02062	0.690317	0.580727	0.733785
229.18	-0.00105153	0.588134	-0.016683	0.980037	0.642398	0.779291
229.199	0.00263518	0.581917	-0.0193552	0.935525	0.554475	0.675497
230.051	-0.0161563	-2.03367	0.0780291	0.741667	0.182336	0.271701
230.096	-0.0205546	-0.850272	0.0418502	0.0623154	0.0150732	0.0119507
230.158	0.0128584	-0.172988	-0.0106738	0.630804	0.828692	0.777163
230.186	0.0766463	1.82928	-0.0968404	0.29713	0.402881	0.349383
230.248	-0.062841	-0.228886	0.0131699	0.0166994	0.741696	0.68779
230.81	0.00790105	0.20102	-0.00416677	0.418118	0.490589	0.759878
231.055	-0.00805705	-0.739957	0.00847297	0.636339	0.163319	0.724574
231.098	-0.0124569	-0.738199	0.0336824	0.176582	0.0149965	0.0177534
231.17	0.000582874	0.256419	-0.0186819	0.971108	0.597544	0.41834
231.984	0.00527025	0.0175688	0.00275488	0.642174	0.958631	0.863091
232.092	-0.0239453	-1.03346	0.0519696	0.0391777	0.00600612	0.00398563
232.154	-0.106714	-3.04824	0.141986	0.00046097	0.000682523	0.000749691
232.173	-0.0126873	-0.0113364	0.00262482	0.21622	0.969625	0.851741
232.173	-0.00907926	0.425479	-0.0274927	0.721304	0.578861	0.449371
232.674	0.00952286	0.461643	-0.0208797	0.361797	0.151453	0.167319
232.807	0.00726098	0.225456	-0.00392044	0.409392	0.393674	0.749771
232.897	0.00466435	-0.134891	-0.0109463	0.819852	0.826221	0.706044
232.928	-0.00302395	-0.0281745	-0.0114871	0.898163	0.968285	0.731584
233.059	-0.00583578	-0.145677	0.0120637	0.733544	0.776814	0.619758
233.113	0.0538528	0.867906	-0.0509185	0.191076	0.470981	0.372498
233.157	-0.113154	-3.38296	0.1568	0.000753615	0.000774102	0.000882477
233.19	-0.0211994	0.111948	0.0044174	0.511696	0.907214	0.922273
233.19	0.0243205	0.829292	-0.0375196	0.0346919	0.0190813	0.023334
233.526	-0.00547238	-0.691861	0.0276233	0.692554	0.113528	0.173834
233.982	0.00674854	0.0702461	0.000483785	0.582864	0.848015	0.977645
234.043	-0.0145961	-0.497254	0.0163457	0.376333	0.317373	0.480868
234.097	0.0679931	0.995762	-0.0458354	0.214902	0.534687	0.544196
234.162	-0.0307022	0.214011	0.0130286	0.501264	0.874686	0.83867
234.894	0.00223824	-0.341557	-0.000311924	0.917714	0.601287	0.991875
234.982	-0.116868	-2.41304	0.126186	0.0112188	0.0618036	0.0413147
235.022	-0.0597449	-2.42581	0.0749565	0.0373314	0.00809821	0.0599805
235.092	0.00186466	0.102379	-0.00998875	0.898313	0.815227	0.62994
235.101	-0.0458616	-0.557451	0.0709335	0.432558	0.747804	0.391914
235.119	-8.3524e-05	0.648668	-0.0302313	0.997735	0.467455	0.472414
235.133	-0.00324325	0.13576	-0.00368316	0.838897	0.776844	0.870275
235.169	-0.0549322	-1.21382	0.0659704	0.0940377	0.205274	0.148502
235.169	-0.0227549	-0.617122	0.0150156	0.267652	0.314023	0.597468
235.169	0.0274138	-0.283142	0.0138535	0.586149	0.850489	0.844899
235.206	0.0228421	1.03271	-0.0484118	0.264647	0.10324	0.104965
235.206	-0.0224454	-1.03295	0.0397954	0.264822	0.0979665	0.168231
235.242	-0.0405043	1.14061	0.0254334	0.154464	0.179195	0.512597
236.121	0.00334248	0.282738	0.0014416	0.856594	0.6121	0.956021
236.15	-0.0115664	0.343375	-0.0338724	0.556039	0.560105	0.233676
236.173	0.0376529	0.454693	-0.0221718	0.271361	0.65087	0.6398
236.957	-0.0356121	0.136395	-0.00316757	0.150275	0.847735	0.924594
236.998	-0.00643193	-0.340753	0.00623083	0.409407	0.157039	0.569038
237.117	0.003198	0.424856	-0.00713389	0.859606	0.439106	0.780461
237.185	-0.0065067	-0.3932	0.0225433	0.643859	0.358311	0.26792
237.221	-0.0157477	-0.358976	0.0261926	0.252324	0.378819	0.182666
237.221	-0.0126023	-0.248936	0.00757916	0.167182	0.352069	0.54348
237.955	0.0109781	0.698672	-0.0401841	0.59371	0.267582	0.181492
237.973	0.00193389	-0.561444	0.00128436	0.916499	0.320543	0.960724
238.092	0.0204338	-0.592934	0.0181638	0.276268	0.291535	0.487119
238.12	0.00615652	0.486258	-0.00923856	0.732545	0.375216	0.716974
238.842	0.00942805	0.00126298	-0.00619561	0.284701	0.996092	0.612284
238.952	-0.00820486	1.50708	-0.0787283	0.885602	0.385922	0.338384
239.128	-0.0057544	-0.227225	0.0163177	0.783321	0.717706	0.583198
239.128	-0.0175856	-1.22341	0.0602519	0.499952	0.132719	0.117769
239.149	-0.0107787	0.103802	-0.000739059	0.580131	0.858224	0.978461
239.149	-0.00748893	0.836989	-0.0372679	0.808329	0.373742	0.399971
239.164	0.0491659	1.01215	-0.0515085	0.168948	0.334973	0.299504
239.164	-0.0320927	-0.58694	0.0261192	0.374714	0.584425	0.60539
239.201	0.000377898	-0.401721	0.0246224	0.992719	0.746984	0.675344
239.237	-0.00666084	-0.244368	0.0133639	0.621224	0.546707	0.485595
239.967	0.0124982	1.27254	-0.055412	0.661	0.152932	0.184055
240.108	0.044101	0.483214	-0.0201539	0.0989518	0.525935	0.573991
240.196	0.00315395	0.24712	-0.0044115	0.883191	0.701943	0.88446
240.232	-0.00460989	0.512176	-0.00962062	0.723475	0.204586	0.602724
240.839	0.0105634	0.0293969	-0.00816107	0.32164	0.925188	0.582661
240.967	-0.0300949	0.27909	-0.00553585	0.307441	0.74746	0.892032
241.032	0.0630366	1.17379	-0.0504201	0.0387414	0.175379	0.213947
241.117	0.0506562	0.732354	-0.0259024	0.00149601	0.0721624	0.164849
241.143	-0.0293094	0.560274	-0.0272477	0.356779	0.552803	0.540498
241.155	-0.0303876	-0.625854	0.0139134	0.0070783	0.046042	0.314765
241.18	-0.00451789	-0.331348	0.0183755	0.84766	0.639929	0.582772
241.18	0.0159412	0.644915	-0.0302782	0.593989	0.474414	0.47617
241.216	-0.00576011	0.588864	-0.032995	0.846621	0.513354	0.438924
241.216	-0.0166243	0.222329	-0.0141362	0.534049	0.780192	0.707001
241.216	0.0064972	0.591832	-0.0276635	0.658568	0.194038	0.197571
241.964	-0.0169551	0.518958	-0.0222673	0.564298	0.556548	0.592055
242	-0.00475688	0.417733	-0.0180723	0.805403	0.475123	0.511472
242.019	-0.0123296	-0.767023	0.0181304	0.492773	0.168061	0.476081
242.035	0.0593734	1.42069	-0.0593663	0.0578615	0.120273	0.16397
[truncated: 1,304 more rows]

## Sheet: Table S4. Negative metabolomics
Mass to charge	Temperature Estimate	Sex Estimate	Interaction Estimate	Temperature p-value	Sex p-value	Interaction p-value
[truncated: 3,129 more rows]

[truncated: 1 more sheets: Table S5. Metabolite enrichment]
